# Supplementary material for: Molecular basis for the diversification of lincosamide biosynthesis by pyridoxal phosphate-dependent enzymes
Source: Nat Chem. 2024 Dec 6;17(2):256–64. doi: 10.1038/s41557-024-01687-7 (PMC11794154; doi:10.1038/s41557-024-01687-7)
Supplement: Supplementary file 3 — Primer list used in this study. [file 41557_2024_1687_MOESM3_ESM.xlsx]

## Sheet: Sheet1
	LmbF		CcbF
	LmbF_L83Y_Fw	GACGGCTATCTGTTCTCCCAGTACGGCCTGCCG	CcbF_Y72L_Fw	GACAGCCTCGTGCTCTCGCACCACGGCC
	LmbF_L83Y_Rv	GAACAGATAGCCGTCGCAGGGGGCCGCG	CcbF_Y72L_Rv	GAGCACGAGGCTGTCCAGTGGTTCGTCCC
	LmbF_W150A_Fw	CCGCGCCCCGGGGCGGGATATGACATG	CcbF_W140A_Fw	CCGGCCCGGCGCGGACTACCGGCTG
	LmbF_W150A_Rv	CATGTCATATCCCGCCCCGGGGCGCGG	CcbF_W140A_Rv	CAGCCGGTAGTCCGCGCCGGGCCGG
	LmbF_N205Y_Fw	CAACCCGCAGCACTACCCGTGGGGCGGCAAC	CcbF_Y195N_Fw	CAGCACAACGCGACCGGCGGCAAC
	LmbF_N205Y_Rv	GTTGCCGCCCCACGGGTAGTGCTGCGGGTTG	CcbF_Y195N_Rv	GGTCGCGTTGTGCTGGGGGTTGAGG
	LmbF_F236Y_Fw	CAACGCCTACTACGGGCTGACCGCCGAGGAC	CcbF_Y195A_Fw	CAACCCCCAGCACGCCGCGACCGGCGGC
	LmbF_F236Y_Rv	CCCGTAGTAGGCGTTGTCCACCAGGACGGG	CcbF_Y195A_Rv	GCCGCCGGTCGCGGCGTGCTGGGGGTTG
	LmbF_K270A_Fw	GTGCGCAGCCTGAGCGCGCAGTTCGCGTGCAGC	CcbF_Y195G_Fw	CAGCACGGCGCGACCGGCGGCAAC
	LmbF_K270A_Rv	GCTGCACGCGAACTGCGCGCTCAGGCTGCGCAC	CcbF_Y195G_Rv	GGTCGCGCCGTGCTGGGGGTTGAGG
	LmbF_P302Y_Fw	CGGGAGTACACCGCGGGCTTCCGCGCC	CcbF_Y195I_Fw	CAGCACATCGCGACCGGCGGCAAC
	LmbF_P302Y_Rv	CGCGGTGTACTCCCGCAGACAGCGCCAGC	CcbF_Y195I_Rv	GGTCGCGATGTGCTGGGGGTTGAGG
			CcbF_Y195L_Fw	CAGCACCTCGCGACCGGCGGCAAC
			CcbF_Y195L_Rv	GGTCGCGAGGTGCTGGGGGTTGAGG
			CcbF_Y195M_Fw	CAGCACATGGCGACCGGCGGCAAC
			CcbF_Y195M_Rv	GGTCGCCATGTGCTGGGGGTTGAGG
			CcbF_Y195F_Fw	CAACCCCCAGCACTTCGCGACCGGCGGCAAC
			CcbF_Y195F_Rv	GTTGCCGCCGGTCGCGAAGTGCTGGGGGTTG
			CcbF_Y195W_Fw	CAGCACTGGGCGACCGGCGGCAAC
			CcbF_Y195W_Rv	GGTCGCCCAGTGCTGGGGGTTGAGG
			CcbF_Y195V_Fw	CAGCACGTCGCGACCGGCGGCAAC
			CcbF_Y195V_Rv	GGTCGCGACGTGCTGGGGGTTGAGG
			CcbF_Y195R_Fw	CAGCACCGCGCGACCGGCGGCAAC
			CcbF_Y195R_Rv	GGTCGCGCGGTGCTGGGGGTTGAGG
			CcbF_Y195K_Fw	CAGCACAAGGCGACCGGCGGCAAC
			CcbF_Y195K_Rv	GGTCGCCTTGTGCTGGGGGTTGAGG
			CcbF_Y195H_Fw	CTCAACCCCCAGCACCATGCGACCGGCGGCAAC
			CcbF_Y195H_Rv	GTTGCCGCCGGTCGCATGGTGCTGGGGGTTGAG
			CcbF_Y195D_Fw	CAGCACGACGCGACCGGCGGCAAC
			CcbF_Y195D_Rv	GGTCGCGTCGTGCTGGGGGTTGAGG
			CcbF_Y195E_Fw	CAGCACGAAGCGACCGGCGGCAAC
			CcbF_Y195E_Rv	GGTCGCTTCGTGCTGGGGGTTGAGG
			CcbF_Y195S_Fw	CAGCACTCCGCGACCGGCGGCAAC
			CcbF_Y195S_Rv	GGTCGCGGAGTGCTGGGGGTTGAGG
			CcbF_Y195T_Fw	CAGCACACCGCGACCGGCGGCAAC
			CcbF_Y195T_Rv	GGTCGCGGTGTGCTGGGGGTTGAGG
			CcbF_Y195Q_Fw	CAGCACCAAGCGACCGGCGGCAAC
			CcbF_Y195Q_Rv	GGTCGCTTGGTGCTGGGGGTTGAGG
			CcbF_Y195C_Fw	CAGCACTGCGCGACCGGCGGCAAC
			CcbF_Y195C_Rv	GGTCGCGCAGTGCTGGGGGTTGAGG
			CcbF_Y195P_Fw	CAGCACCCCGCGACCGGCGGCAAC
			CcbF_Y195P_Rv	GGTCGCGGGGTGCTGGGGGTTGAGG
			CcbF_Y226F_Fw	CTGGTCGACAACGCCTTCCACGGCATGACC
			CcbF_Y226F_Rv	GGTCATGCCGTGGAAGGCGTTGTCGACCAG
			CcbF_K260A_Fw	GTCCGCACACTCGGCGCGCAGTTCGCCTGCAAC
			CcbF_K260A_Rv	GTTGCAGGCGAACTGCGCGCCGAGTGTGCGGAC
			CcbF_Y292A_Fw	CGGGAGGCCCCGGGCCACGCCCGAGAACAG
			CcbF_Y292A_Rv	GCCCGGGGCCTCCCGGAACCCGCGCCAG
			CcbF_Y292P_Fw	CGGGAGCCTCCGGGCCACGCCCGAGAACAG
			CcbF_Y292P_Rv	GCCCGGAGGCTCCCGGAACCCGCGCCA
