# Supplementary material for: Molecular basis for the diversification of lincosamide biosynthesis by pyridoxal phosphate-dependent enzymes
Source: Nat Chem. 2024 Dec 6;17(2):256–64. doi: 10.1038/s41557-024-01687-7 (PMC11794154; doi:10.1038/s41557-024-01687-7)
Supplement: Supplementary file 4 — Source Data Fig. 3: Raw data for calculated distances and angles. Source Data Fig. 4: Raw data for calculated distances and angles. Source Data Fig. 5: Raw data for LC-MS chart. Source Data Extended Data Fig./Table 2: Raw data for calculated distances and angles. Source Data Extended Data Fig./Table 3: Raw data for calculated distances and angles. Source Data Extended Data Fig./Table 4: Raw data for LC-MS chart. Source Data Extended Data Fig./Table 5: Raw data for LC-MS chart. Source Data Extended Data Fig./Table 7: Raw data for calculated distances and angles. Source Data Extended Data Fig./Table 8: Raw data for LC-MS chart. Source Data Extended Data Fig./Table 9: Raw data for LC-MS chart. [file 41557_2024_1687_MOESM4_ESM.xlsx]

## Sheet: Fig.3
#Frame		LysN-Hdist	LysN-Sdist	Calpha_H_atom
1	0.1	3.1926	3.5047	-73.9154
2	0.2	3.364	3.6162	-85.2372
3	0.3	3.8526	4.6281	-92.7804
4	0.4	3.5806	4.1815	-84.8859
5	0.5	3.1469	4.0562	-75.3422
6	0.6	3.4441	4.0753	-102.039
7	0.7	3.285	3.8237	-82.5621
8	0.8	3.7159	3.8127	-86.8094
9	0.9	3.9858	4.2525	-92.6368
10	1	4.1862	6.0174	-84.8872
11	1.1	2.9011	3.6168	-73.9939
12	1.2	3.3486	4.0158	-76.9474
13	1.3	3.067	3.5852	-83.9354
14	1.4	2.7244	3.6545	-70.2028
15	1.5	2.8671	4.0094	-65.3825
16	1.6	2.7257	3.7681	-62.3236
17	1.7	2.6262	3.5832	-54.664
18	1.8	3.5543	3.9634	-91.7289
19	1.9	3.6755	4.2289	-89.3198
20	2	3.0609	3.7904	-73.4073
21	2.1	3.079	4.0516	-76.0752
22	2.2	3.9242	3.9989	-73.7949
23	2.3	2.6983	3.8705	-69.6249
24	2.4	2.78	4.1246	-67.2481
25	2.5	4.256	4.8842	-74.4448
26	2.6	2.709	3.8037	-41.2027
27	2.7	3.5541	4.0485	-82.3018
28	2.8	3.0001	3.512	-82.0291
29	2.9	3.0105	3.7022	-79.2142
30	3	3.2548	3.9263	-42.6756
31	3.1	3.0597	3.2457	-75.835
32	3.2	3.4159	3.5394	-84.9554
33	3.3	3.4837	4.3424	-65.2504
34	3.4	3.1938	4.2784	-33.4289
35	3.5	3.1139	3.8125	-74.4085
36	3.6	2.5857	3.8603	-84.265
37	3.7	3.0221	3.5709	-64.8969
38	3.8	3.0984	4.1317	-50.7716
39	3.9	3.3304	3.7776	-64.6401
40	4	2.7101	4.105	-51.0554
41	4.1	2.9307	3.7652	-60.7262
42	4.2	3.241	3.7032	-64.4129
43	4.3	3.0849	3.459	-67.1649
44	4.4	3.3539	3.957	-59.2511
45	4.5	3.615	4.155	-76.6481
46	4.6	2.9091	3.923	-70.8699
47	4.7	3.0738	4.2834	-68.3656
48	4.8	2.4514	3.9228	-64.6261
49	4.9	3.2609	3.9231	-77.7909
50	5	4.0036	4.1421	-93.6776
51	5.1	4.1147	4.4483	-88.2703
52	5.2	3.0149	4.2171	-78.0504
53	5.3	3.8084	4.0096	-85.0596
54	5.4	3.6557	4.1398	-81.1524
55	5.5	2.8315	3.625	-98.5851
56	5.6	3.2989	3.7575	-56.9312
57	5.7	3.4197	3.8371	-68.8952
58	5.8	3.6831	4.2972	-74.6943
59	5.9	3.0751	4.1434	-63.4676
60	6	3.4207	3.7722	-87.1313
61	6.1	3.0826	3.9933	-58.9731
62	6.2	3.5595	4.0672	-81.7221
63	6.3	3.6289	3.6818	-78.8966
64	6.4	3.9624	4.1721	-94.5997
65	6.5	3.2793	4.4002	-60.9695
66	6.6	2.9312	3.7249	-74.3427
67	6.7	3.6476	4.2712	-75.6374
68	6.8	4.2927	4.7123	-72.1352
69	6.9	3.5261	3.9181	-87.5105
70	7	3.1168	3.8927	-69.4976
71	7.1	3.0911	4.0824	-76.9426
72	7.2	2.8914	3.4747	-62.8327
73	7.3	3.019	3.9093	-101.249
74	7.4	3.9234	4.5114	-70.2172
75	7.5	3.3142	4.0278	-52.5153
76	7.6	3.1604	4.0416	-58.8946
77	7.7	3.4485	3.8611	-88.6498
78	7.8	3.1458	3.6394	-74.8594
79	7.9	3.2478	3.8181	-67.3501
80	8	2.8357	3.6585	-83.5325
81	8.1	4.3947	3.8242	-89.6784
82	8.2	3.2347	4.1478	-75.9829
83	8.3	5.3272	5.6673	-88.4119
84	8.4	3.5415	4.1326	-64.3317
85	8.5	2.8169	3.9511	-51.6149
86	8.6	4.151	4.4815	-69.5153
87	8.7	2.8724	3.475	-62.5413
88	8.8	2.9984	3.7775	-72.9795
89	8.9	2.3645	3.7284	-49.1455
90	9	3.8959	4.3211	-75.0062
91	9.1	2.766	3.9578	-72.5721
92	9.2	3.0558	3.6736	-56.3106
93	9.3	3.086	3.824	-46.9335
94	9.4	3.0717	3.6822	-83.4777
95	9.5	2.7576	3.7348	-66.098
96	9.6	3.4931	4.1994	-70.137
97	9.7	3.0257	4.2956	-68.6476
98	9.8	3.3217	4.1135	-74.2389
99	9.9	3.7681	3.7648	-92.2271
100	10	3.5657	3.8412	-69.0738
101	10.1	3.6708	4.9051	-50.4765
102	10.2	2.7105	3.9822	-49.6917
103	10.3	3.3788	3.7675	-78.0475
104	10.4	3.0771	4.02	-53.3557
105	10.5	3.3728	4.6061	-45.1971
106	10.6	2.6826	4.2747	-72.4299
107	10.7	3.4394	4.09	-50.1742
108	10.8	3.6356	4.8675	-57.5286
109	10.9	3.2566	3.8217	-53.7857
110	11	3.2049	3.7139	-51.4568
111	11.1	3.0553	4.1625	-50.5989
112	11.2	2.6061	3.7679	-64.3746
113	11.3	2.8052	4.0167	-57.0367
114	11.4	2.6322	3.8154	-75.1952
115	11.5	3.1936	4.1703	-60.6248
116	11.6	2.9552	4.454	-41.6568
117	11.7	3.0788	3.6443	-43.8608
118	11.8	3.0654	3.7525	-61.0411
119	11.9	3.5902	4.3468	-64.8261
120	12	3.2781	4.027	-85.9787
121	12.1	3.2204	4.5054	-59.0192
122	12.2	3.1044	3.9195	-58.5891
123	12.3	3.1303	4.0301	-58.8056
124	12.4	2.8859	3.7212	-73.015
125	12.5	3.1528	3.8771	-71.1481
126	12.6	2.9928	4.1298	-54.8267
127	12.7	3.2793	3.4541	-62.3819
128	12.8	3.7898	4.2602	-68.8918
129	12.9	4.0914	5.7952	-95.253
130	13	5.024	5.6813	-63.1295
131	13.1	2.9253	4.1247	-80.4034
132	13.2	5.6229	6.103	-75.6626
133	13.3	4.7108	5.6326	-71.5131
134	13.4	3.6777	4.7443	-61.5091
135	13.5	3.1609	3.719	-54.5121
136	13.6	3.5459	3.8025	-82.3107
137	13.7	4.9919	5.822	-81.4268
138	13.8	4.6693	5.6181	-52.7408
139	13.9	3.1479	4.2296	-65.174
140	14	3.2882	4.1638	-58.7839
141	14.1	2.8441	4.0816	-82.1099
142	14.2	3.7333	4.6287	-48.4184
143	14.3	3.0246	3.5984	-51.055
144	14.4	3.8117	4.5147	-73.9434
145	14.5	2.6731	3.6768	-50.1029
146	14.6	2.7945	3.7103	-72.2953
147	14.7	3.1819	3.9953	-65.8665
148	14.8	3.3292	3.4512	-58.1576
149	14.9	3.0338	4.4114	-54.1664
150	15	3.4373	3.7521	-62.9135
151	15.1	3.0682	4.4545	-57.3214
152	15.2	3.2982	3.8489	-85.8599
153	15.3	3.2261	3.4515	-78.643
154	15.4	3.439	4.458	-70.1124
155	15.5	2.9941	4.1955	-53.4443
156	15.6	3.0149	4.0006	-61.5916
157	15.7	2.8892	4.2078	-48.3269
158	15.8	3.207	3.6785	-57.0425
159	15.9	4.1789	4.5375	-87.5679
160	16	2.869	3.8721	-66.6765
161	16.1	3.0016	3.9522	-72.4723
162	16.2	3.8557	4.1021	-90.5633
163	16.3	3.2303	4.0868	-64.1023
164	16.4	3.1769	4.2046	-66.5723
165	16.5	3.2163	3.5026	-84.2018
166	16.6	2.8381	3.8136	-86.9739
167	16.7	2.92	3.4132	-70.225
168	16.8	4.5956	5.3344	-75.7726
169	16.9	3.0221	4.0533	-41.139
170	17	3.251	4.2614	-82.2088
171	17.1	2.9507	3.2879	-75.8143
172	17.2	2.8517	3.5499	-70.1826
173	17.3	3.0156	3.6416	-63.8291
174	17.4	2.8667	3.2705	-73.8901
175	17.5	3.2458	3.9472	-70.4907
176	17.6	2.5832	3.7391	-68.2709
177	17.7	3.4781	3.6694	-61.1166
178	17.8	3.6063	4.7821	-63.8154
179	17.9	2.8541	4.1372	-67.6738
180	18	2.8722	4.4736	-83.403
181	18.1	3.2628	4.0006	-63.6572
182	18.2	2.839	3.9703	-69.2587
183	18.3	2.7377	3.9385	-76.6959
184	18.4	3.2738	4.1153	-79.1368
185	18.5	3.1119	3.8427	-74.082
186	18.6	3.259	3.79	-62.2088
187	18.7	2.7945	3.8807	-70.4648
188	18.8	2.7483	3.6423	-76.9337
189	18.9	3.0835	3.7814	-60.864
190	19	3.6649	4.0153	-74.0584
191	19.1	2.8698	4.3286	-88.3912
192	19.2	2.9612	3.2425	-81.2142
193	19.3	3.3108	3.9178	-65.1519
194	19.4	3.1119	3.8585	-52.5442
195	19.5	3.3541	3.7705	-64.6971
196	19.6	2.9817	3.9831	-66.0679
197	19.7	3.5622	3.8967	-58.4531
198	19.8	3.8655	4.5638	-91.4419
199	19.9	3.2444	4.1334	-70.7182
200	20	2.7825	3.9392	-75.4425
201	20.1	3.3949	3.5371	-74.8192
202	20.2	2.7524	3.7146	-61.7293
203	20.3	3.0585	3.7285	-66.8693
204	20.4	3.6729	4.821	-66.58
205	20.5	3.5591	5.0895	-63.0377
206	20.6	3.3737	4.0892	-49.4897
207	20.7	3.4732	4.0521	-70.4867
208	20.8	2.9443	3.1587	-87.8523
209	20.9	3.2058	4.3957	-52.8184
210	21	3.2721	3.7251	-71.8688
211	21.1	2.821	3.4135	-55.2424
212	21.2	3.064	3.5288	-86.2978
213	21.3	3.2045	4.5767	-54.0129
214	21.4	3.174	3.9737	-57.3269
215	21.5	2.845	3.5382	-83.4278
216	21.6	2.9778	4.072	-75.5525
217	21.7	2.7485	3.8138	-75.7486
218	21.8	2.8824	3.6202	-69.7895
219	21.9	2.4723	3.5808	-55.2989
220	22	2.6104	3.6711	-98.483
221	22.1	3.4355	4.0367	-49.1894
222	22.2	2.6034	3.5909	-80.3195
223	22.3	2.6363	3.5099	-74.5458
224	22.4	2.6473	3.5395	-63.6234
225	22.5	2.7521	3.7808	-38.3278
226	22.6	2.9866	3.8533	-81.4534
227	22.7	3.2937	3.9583	-86.0329
228	22.8	3.0987	3.3694	-58.3302
229	22.9	2.7418	3.4485	-54.6684
230	23	3.8255	4.4989	-87.6593
231	23.1	2.8481	4.0691	-57.1877
232	23.2	3.0252	4.4757	-78.1481
233	23.3	4.1007	3.8997	-69.0905
234	23.4	2.8501	3.7397	-49.5543
235	23.5	3.2761	4.0907	-51.3839
236	23.6	3.0877	4.2939	-80.05
237	23.7	2.8096	3.6499	-61.1916
238	23.8	3.337	4.2701	-50.5661
239	23.9	3.3624	4.3881	-60.8437
240	24	2.4498	3.5185	-79.6727
241	24.1	2.6783	3.7712	-75.4399
242	24.2	3.1716	3.7553	-55.5445
243	24.3	2.772	3.816	-60.5511
244	24.4	2.8758	3.5024	-70.3297
245	24.5	3.5157	3.904	-74.5839
246	24.6	3.7372	4.3295	-73.6902
247	24.7	2.974	4.4531	-56.8794
248	24.8	3.1264	3.8756	-90.9248
249	24.9	2.7502	3.5601	-66.0861
250	25	3.1339	3.5381	-56.0681
251	25.1	2.7612	3.532	-71.3061
252	25.2	2.6132	3.8938	-47.9372
253	25.3	3.1336	3.8032	-51.8322
254	25.4	2.9073	3.7405	-68.1814
255	25.5	3.1293	3.4886	-53.618
256	25.6	2.6382	3.7685	-67.3415
257	25.7	3.3723	4.0723	-42.7804
258	25.8	2.7491	3.6285	-87.7208
259	25.9	3.4477	4.1694	-65.1982
260	26	4.0578	4.2462	-88.1028
261	26.1	3.1055	3.9367	-58.1688
262	26.2	2.8695	3.3664	-50.8404
263	26.3	2.749	3.7022	-60.465
264	26.4	3.4406	4.4467	-79.9395
265	26.5	3.4835	3.7881	-65.3707
266	26.6	3.1764	3.7309	-67.4632
267	26.7	3.6089	4.4755	-80.1309
268	26.8	2.8984	3.7627	-61.7705
269	26.9	3.4765	3.7134	-76.1183
270	27	2.9356	4.0344	-59.3124
271	27.1	3.7156	4.3522	-76.8448
272	27.2	2.9593	3.7311	-74.1344
273	27.3	3.231	3.9918	-63.3204
274	27.4	3.8575	4.2996	-86.1712
275	27.5	3.4446	4.3726	-51.1861
276	27.6	3.7405	4.5102	-71.9469
277	27.7	3.4543	4.5244	-51.5721
278	27.8	3.3553	4.0448	-74.1023
279	27.9	3.1356	3.9581	-65.613
280	28	3.2821	3.8409	-70.6115
281	28.1	3.2782	3.6222	-80.7356
282	28.2	3.7077	4.2577	-60.179
283	28.3	2.9161	4.2286	-55.6606
284	28.4	3.5017	3.9784	-77.0306
285	28.5	2.9267	3.9056	-69.995
286	28.6	3.4136	4.0214	-53.7347
287	28.7	3.7499	4.213	-76.8483
288	28.8	2.9604	4.0752	-44.5627
289	28.9	3.178	4.0235	-81.8736
290	29	4.5941	5.8037	-66.3637
291	29.1	4.1679	5.6233	-49.1173
292	29.2	2.7337	4.1905	-36.5062
293	29.3	3.1818	3.358	-71.5937
294	29.4	3.3992	3.6996	-64.8537
295	29.5	2.9419	3.8544	-45.8382
296	29.6	3.4152	3.7064	-60.8865
297	29.7	3.576	4.0146	-86.4987
298	29.8	2.7441	3.9323	-67.2378
299	29.9	2.7411	3.5049	-54.4698
300	30	3.7456	4.2733	-56.1334
301	30.1	2.725	3.4929	-69.5052
302	30.2	3.0064	3.5228	-69.1264
303	30.3	3.2867	3.9352	-59.1119
304	30.4	3.224	3.8533	-70.1047
305	30.5	2.8234	3.9284	-55.1362
306	30.6	3.1555	3.8388	-71.6438
307	30.7	2.9666	3.6599	-57.4224
308	30.8	3.5867	4.0662	-62.8231
309	30.9	2.8307	3.6895	-51.3266
310	31	3.518	4.0843	-82.38
311	31.1	2.7692	3.7876	-51.803
312	31.2	3.3802	3.9315	-85.4583
313	31.3	3.2767	4.8362	-56.078
314	31.4	3.2618	4.0765	-61.8866
315	31.5	3.6646	4.0801	-52.3929
316	31.6	3.3854	4.1316	-47.8879
317	31.7	3.0974	3.9697	-71.88
318	31.8	3.7211	4.2554	-71.1939
319	31.9	3.24	3.8208	-78.7816
320	32	2.5789	3.4911	-51.3844
321	32.1	3.3471	3.6469	-76.1479
322	32.2	3.6689	3.7276	-89.9657
323	32.3	3.1491	3.6684	-59.4052
324	32.4	3.1831	4.27	-73.8813
325	32.5	3.4467	4.3725	-94.5007
326	32.6	2.8954	3.4851	-94.4436
327	32.7	2.8507	3.7552	-53.8153
328	32.8	2.8391	4.3283	-88.2011
329	32.9	3.0254	4.2912	-65.0025
330	33	5.0589	6.6189	-61.5809
331	33.1	3.2632	3.9951	-66.0589
332	33.2	3.3531	4.0485	-61.0785
333	33.3	2.5785	3.6905	-58.6925
334	33.4	3.4755	3.7696	-57.9926
335	33.5	3.3058	3.5771	-89.4754
336	33.6	5.1736	5.9693	-66.8356
337	33.7	3.2762	3.5131	-86.943
338	33.8	3.2097	3.8223	-53.411
339	33.9	2.9673	3.5759	-68.4857
340	34	3.1964	3.6324	-73.598
341	34.1	3.4329	4.1152	-62.7447
342	34.2	3.3338	4.0696	-85.3443
343	34.3	2.9879	3.7208	-82.9769
344	34.4	3.1612	3.9289	-58.293
345	34.5	3.5004	4.4377	-79.9217
346	34.6	3.4331	3.8357	-63.3882
347	34.7	3.1632	3.9716	-60.1693
348	34.8	2.9952	3.3866	-69.6698
349	34.9	2.6633	3.7107	-65.3351
350	35	2.5985	3.8629	-54.2172
351	35.1	2.8002	4.2669	-77.9531
352	35.2	3.6042	4.2187	-67.9802
353	35.3	2.9391	4.9502	-55.4326
354	35.4	3.2207	3.8637	-76.0752
355	35.5	2.4751	3.4016	-75.5336
356	35.6	3.2319	3.6902	-70.7493
357	35.7	3.2848	3.7552	-71.3609
358	35.8	3.5192	3.8708	-75.1441
359	35.9	2.8534	4.3192	-53.7537
360	36	3.4355	4.9385	-70.6096
361	36.1	3.5846	3.7856	-90.6796
362	36.2	2.8797	3.4566	-66.3489
363	36.3	2.5673	3.6496	-68.549
364	36.4	2.9943	3.9114	-56.2684
365	36.5	3.3482	3.6779	-58.5148
366	36.6	2.6652	3.6066	-70.8418
367	36.7	3.0114	3.6103	-59.4458
368	36.8	3.4666	3.7478	-86.4777
369	36.9	2.7599	3.3742	-58.7201
370	37	4.7689	6.5135	-68.0484
371	37.1	4.2461	5.8914	-99.9445
372	37.2	4.8945	6.5009	-80.54
373	37.3	4.6285	6.217	-91.5764
374	37.4	4.7704	6.6659	-59.7048
375	37.5	5.0563	6.4003	-50.0649
376	37.6	4.8022	6.5035	-73.3908
377	37.7	4.8917	6.6244	-54.7993
378	37.8	4.5007	6.1885	-98.9587
379	37.9	5.0178	6.6102	-78.8367
380	38	4.391	6.1473	-93.4118
381	38.1	4.4331	6.1103	-58.2456
382	38.2	4.0509	6.2056	-102.556
383	38.3	4.2851	5.9197	-83.2891
384	38.4	2.6882	3.2416	-74.2355
385	38.5	2.9332	3.8726	-85.1272
386	38.6	3.2812	4.2388	-47.3503
387	38.7	4.4462	5.2913	-74.0074
388	38.8	2.8728	3.2274	-66.8991
389	38.9	2.5392	4.1099	-62.5099
390	39	3.6354	3.9477	-66.9121
391	39.1	2.5381	3.296	-63.4635
392	39.2	2.9051	4.1122	-52.8569
393	39.3	2.5072	3.5593	-71.4916
394	39.4	3.2057	3.7738	-63.5942
395	39.5	3.0054	4.1324	-54.0688
396	39.6	3.1344	3.5628	-59.0087
397	39.7	3.1768	3.6102	-75.1322
398	39.8	2.3669	3.7406	-61.8463
399	39.9	3.4383	3.5863	-90.2322
400	40	2.7954	3.6732	-84.5508
401	40.1	2.7098	3.6799	-77.8424
402	40.2	4.7613	6.685	-84.0754
403	40.3	5.3613	7.0215	-88.2739
404	40.4	3.0088	4.5685	-82.8136
405	40.5	2.6298	3.7586	-61.7814
406	40.6	2.7913	3.2781	-60.0452
407	40.7	2.9045	3.6128	-98.9926
408	40.8	2.6589	3.9635	-66.7706
409	40.9	2.8504	3.6142	-51.7009
410	41	3.5795	3.9792	-57.781
411	41.1	3.0052	3.8272	-69.2152
412	41.2	3.1545	3.8437	-105.692
413	41.3	5.5853	7.3164	-54.6473
414	41.4	6.0195	7.6173	-112.996
415	41.5	2.7658	3.9109	-88.3617
416	41.6	3.5064	4.2238	-62.8681
417	41.7	2.8269	4.1414	-68.0226
418	41.8	2.5528	3.848	-66.8154
419	41.9	2.8042	3.7446	-86.1767
420	42	2.9289	4.0966	-78.7388
421	42.1	3.1795	3.406	-73.7403
422	42.2	3.2987	3.9095	-76.9165
423	42.3	2.9613	3.8145	-82.2968
424	42.4	3.0711	4.0846	-54.991
425	42.5	2.6674	3.9117	-52.7563
426	42.6	3.0243	4.4279	-53.2583
427	42.7	3.2572	4.0838	-55.5239
428	42.8	3.2539	4.2083	-59.7006
429	42.9	3.6471	3.9185	-66.4768
430	43	3.0337	4.2019	-67.7053
431	43.1	2.7438	4.1242	-63.8791
432	43.2	3.4195	3.4761	-77.101
433	43.3	2.7008	4.1655	-66.5029
434	43.4	3.2946	3.9877	-65.473
435	43.5	2.9267	3.8677	-44.2419
436	43.6	4.2246	5.1051	-70.3708
437	43.7	3.0565	3.7466	-69.3553
438	43.8	3.3827	3.9984	-70.3247
439	43.9	3.7672	4.2589	-74.5275
440	44	3.2719	4.2709	-53.1562
441	44.1	2.7781	3.9738	-63.8243
442	44.2	2.9314	3.9381	-73.8173
443	44.3	3.0437	4.1854	-58.6014
444	44.4	2.9364	3.9971	-77.7889
445	44.5	3.1826	3.8899	-72.0253
446	44.6	2.9519	3.7165	-75.4916
447	44.7	2.9504	3.3245	-90.539
448	44.8	3.2646	3.4849	-70.5462
449	44.9	2.9575	3.9241	-91.2771
450	45	3.1008	3.8748	-67.0436
451	45.1	3.0103	3.9013	-75.0152
452	45.2	3.1074	3.5988	-86.7593
453	45.3	3.0956	3.7205	-75.7837
454	45.4	3.058	3.6746	-64.5324
455	45.5	2.6455	3.3182	-75.8675
456	45.6	3.0458	4.0772	-72.9699
457	45.7	3.807	4.227	-82.4096
458	45.8	3.6068	4.241	-61.8925
459	45.9	2.8751	3.6974	-57.4435
460	46	3.777	4.0912	-79.0796
461	46.1	3.4621	4.2831	-60.4487
462	46.2	3.2683	3.2975	-72.9248
463	46.3	5.0875	5.9906	-79.3368
464	46.4	2.8226	4.0964	-62.7469
465	46.5	3.1248	3.9838	-48.5097
466	46.6	3.5916	3.7572	-65.9105
467	46.7	3.6852	3.872	-80.1505
468	46.8	3.4569	4.3277	-59.8184
469	46.9	3.2443	3.9836	-72.2458
470	47	2.9574	3.8869	-59.4404
471	47.1	3.3048	4.0851	-53.236
472	47.2	2.9928	3.8083	-72.0351
473	47.3	2.8511	3.6408	-62.8276
474	47.4	3.1634	3.5907	-58.2671
475	47.5	2.8646	4.1039	-77.3856
476	47.6	3.2491	3.9509	-61.0119
477	47.7	3.246	3.9291	-85.8107
478	47.8	2.901	3.4063	-52.9813
479	47.9	2.8894	3.9829	-49.928
480	48	3.3416	3.8778	-67.8942
481	48.1	3.377	3.9284	-72.8403
482	48.2	2.7468	3.4245	-67.5467
483	48.3	3.4428	3.9386	-82.8441
484	48.4	3.1961	4.1059	-77.9981
485	48.5	3.1876	3.8346	-97.7798
486	48.6	2.8507	3.8273	-63.3809
487	48.7	3.7699	4.2525	-57.2676
488	48.8	3.9034	5.6616	-38.465
489	48.9	2.9307	3.8338	-57.0823
490	49	2.7913	3.5096	-64.7424
491	49.1	3.0514	4.0323	-42.9615
492	49.2	3.0208	3.9457	-75.359
493	49.3	3.5128	3.9638	-77.1931
494	49.4	3.3469	3.7182	-85.3957
495	49.5	2.5292	4.2877	-66.7971
496	49.6	3.4428	3.7993	-85.3982
497	49.7	3.4865	4.2747	-63.8334
498	49.8	3.2653	3.4444	-61.3614
499	49.9	3.7492	4.3125	-57.5128
500	50	3.0944	3.3982	-69.5995

## Sheet: Fig4
#Frame		Lys260-exaH1	Tyr195-exaCOO1	Tyr195-exaCOO2	Tyr226-exaCOO1	Tyr226-exaCOO2	Tyr72-exaCOO1	Tyr72-exaCOO2	exaH1	exaCOO
1	0.2	3.525	4.3301	6.3409	6.7749	8.4154	9.0663	8.5113	-128.187	119.016
2	0.4	3.2175	4.7859	6.6274	6.8258	8.1998	7.9992	7.5441	-95.2206	139.504
3	0.6	3.0162	4.7632	6.3051	6.2516	7.939	8.3991	7.9842	-69.6996	173.004
4	0.8	2.6985	4.8549	5.7495	6.6249	7.9495	8.1014	8.2645	-78.8889	163.181
5	1	3.5607	4.6945	6.7367	7.5547	8.7355	7.9516	6.9489	-155.706	94.3058
6	1.2	4.0185	4.3123	5.4152	5.9561	7.5176	7.6964	7.8895	-70.2025	172.839
7	1.4	4.1254	4.642	6.6475	5.8665	7.2279	8.068	7.172	-171.069	71.1389
8	1.6	4.0162	5.6933	7.7123	6.965	8.082	8.1463	7.2774	-168.309	71.4657
9	1.8	4.6389	6.3707	8.2639	7.96	9.1952	8.0461	7.307	177.748	66.8358
10	2	4.1009	5.4201	6.6399	8.036	8.497	7.2057	6.7099	-156.165	90.9506
11	2.2	4.1752	6.7613	4.7934	9.2178	7.8909	6.9183	7.4109	-169.455	87.1503
12	2.4	4.1291	6.198	6.4455	7.229	7.5687	8.0372	7.6831	-144.402	110.152
13	2.6	4.1688	7.9724	6.014	7.98	7.0981	6.9781	8.103	-169.378	76.9669
14	2.8	3.6649	7.5358	5.5978	8.2306	7.0928	6.6398	7.6301	-179.686	72.8506
15	3	3.7856	7.6904	5.6446	8.1208	7.0065	8.3713	9.6518	-159.954	80.9255
16	3.2	4.4221	7.9577	5.8068	7.6189	6.1208	8.1483	9.1145	-157.188	88.6691
17	3.4	4.1963	4.6725	6.8318	7.9649	9.3463	8.2969	7.374	-161.473	88.0537
18	3.6	3.9695	6.4628	6.2459	8.6791	8.625	7.4335	7.7048	-157.431	86.864
19	3.8	3.8865	6.1192	6.1073	8.003	8.1562	8.4018	8.5207	-154.56	94.2091
20	4	4.1292	6.1837	7.0883	8.1771	8.4085	8.5209	7.9965	-162.887	79.7115
21	4.2	4.9834	6.9917	8.9572	8.1139	8.962	9.1626	7.5801	179.46	78.2016
22	4.4	4.9397	6.9443	8.8166	7.96	9.1415	8.4496	7.3788	-173.396	75.617
23	4.6	3.9289	5.8785	7.924	8.0002	9.1146	8.7173	7.5206	-172.68	69.2347
24	4.8	4.9259	7.8877	9.5494	9.3615	10.0841	7.9315	6.7482	-179.54	68.1483
25	5	4.8826	7.8964	9.475	8.3804	9.3385	8.1317	7.2722	179.728	66.0709
26	5.2	4.4111	7.6083	9.2119	8.8092	9.9614	7.2155	6.7127	154.094	50.5591
27	5.4	4.5813	6.8039	8.6674	8.5812	9.6738	7.9544	6.8446	-171.011	79.0189
28	5.6	4.3526	7.4401	6.5208	8.3565	8.0578	7.3215	7.7536	-178.019	76.7286
29	5.8	4.0059	6.5078	8.4895	7.3537	8.6469	7.9617	6.9979	-176.005	74.9997
30	6	4.2971	5.8019	6.1219	8.2356	8.133	8.0158	7.6583	-170.448	85.0646
31	6.2	3.9469	6.3867	8.3938	8.6925	9.9053	7.9328	6.9222	-175.571	68.1581
32	6.4	3.7244	5.8566	7.4645	7.3224	8.706	7.7159	7.3209	-165.116	80.5516
33	6.6	4.3018	7.8316	7.7735	8.3894	8.0505	7.3732	7.2713	-176.524	65.4346
34	6.8	4.2842	5.9168	7.9121	6.9238	8.0967	7.8791	6.9685	170.335	56.6795
35	7	3.9329	5.6714	7.5105	7.1515	8.6097	7.9815	7.2998	179.97	67.4599
36	7.2	4.2184	6.4061	8.2633	8.2929	9.7683	7.8643	7.1706	-170.675	72.3147
37	7.4	4.1905	5.431	7.5924	7.5519	8.8942	7.6926	6.8803	175.582	62.6959
38	7.6	4.0772	6.0263	8.0439	7.9334	9.2514	8.1258	7.1432	176.575	68.0863
39	7.8	4.1989	5.8221	7.872	7.9632	9.2347	8.0468	7.2406	-167.201	81.8182
40	8	4.0118	6.3328	8.4195	8.0406	9.4654	7.8167	7.0419	-176.985	65.3755
41	8.2	4.3378	5.5527	7.5928	7.5652	8.8687	8.2301	7.3015	-176.432	70.149
42	8.4	4.6152	6.7902	8.7027	8.2553	9.5566	8.1894	7.4202	173.269	65.3479
43	8.6	4.011	5.5451	7.6239	7.175	8.6921	8.1977	7.5205	-164.469	76.6664
44	8.8	3.9715	5.5975	7.6887	7.5506	9.1328	7.8165	7.3399	-174.274	65.4221
45	9	4.2878	5.9663	8.0392	7.8417	9.0958	8.2375	7.2078	-175.259	77.8601
46	9.2	4.4566	6.726	8.45	6.9095	8.1979	7.8724	7.0158	177.057	56.631
47	9.4	4.3573	6.6686	8.5648	6.5908	7.4188	7.8757	6.7518	165.745	43.4835
48	9.6	3.8217	6.1146	8.0141	7.8866	9.1367	8.0955	7.0767	-162.935	76.25
49	9.8	4.4979	6.8224	8.7554	9.1649	10.1529	8.4682	7.24	-161.886	80.3658
50	10	4.5554	6.8789	8.7495	8.7938	9.935	7.7825	6.8814	-177.945	71.6101
51	10.2	3.8626	5.7592	7.8413	8.4703	9.717	8.5614	7.5874	-153.463	97.8074
52	10.4	3.9357	6.2745	8.2974	8.1709	9.3166	8.2297	7.0134	-179.347	69.7783
53	10.6	3.6114	6.4149	8.425	8.628	9.8982	7.8162	6.9834	-174.339	70.24
54	10.8	4.16	6.5421	8.5435	8.4413	9.5299	7.8465	6.6254	174.597	65.7506
55	11	4.4216	6.612	8.5985	8.3937	9.6775	7.9681	7.0534	164.927	49.9029
56	11.2	4.3084	6.7806	8.6262	8.5075	9.6672	8.0726	7.2027	-179.819	63.0284
57	11.4	4.3783	5.4396	7.5624	7.4384	8.7528	8.4809	7.3161	-169.205	74.4201
58	11.6	4.3464	6.0064	7.8779	8.0208	9.153	7.9443	6.8721	-172.426	75.7731
59	11.8	4.4652	6.1843	8.0277	8.0207	8.8458	7.9047	6.4829	172.453	56.6837
60	12	3.6154	6.281	8.1582	8.0057	9.0277	7.7834	6.4874	170.645	56.4004
61	12.2	3.9106	6.6395	8.5137	7.8549	9.2163	7.9175	7.1048	174.28	59.5601
62	12.4	4.86	6.4284	8.3276	7.6664	8.6445	7.4592	6.3558	-176.551	69.6715
63	12.6	3.9962	6.1564	8.2591	8.2539	9.5801	7.7467	6.8591	-172.867	78.1494
64	12.8	4.611	5.9093	7.7715	8.5866	9.4415	8.3869	7.1132	-176.991	75.0672
65	13	4.1952	5.792	7.8673	7.6738	9.0346	7.9002	6.985	-168.241	80.3329
66	13.2	4.2866	5.8473	7.7735	7.6672	9.0045	8.164	7.2696	-165.88	95.8376
67	13.4	4.0539	6.4099	8.4174	7.9636	9.1112	7.9281	6.943	-150.074	97.4227
68	13.6	4.5576	6.4346	8.0322	8.6763	9.3404	8.3026	6.7737	-178.423	71.5727
69	13.8	5.0287	6.2084	8.2128	7.7972	8.6128	7.8354	6.5464	-172.767	67.4851
70	14	5.0997	6.049	7.9061	8.1697	8.9875	8.5281	7.2705	-175.96	72.729
71	14.2	4.8323	6.9864	8.6159	8.8184	9.6266	8.0889	7.033	-174.044	74.8512
72	14.4	4.7231	6.8164	8.367	8.7916	9.3929	8.1594	6.7191	-171.242	72.5054
73	14.6	3.8253	6.2689	8.3398	7.8976	9.0867	8.4052	7.2873	-168.028	71.8303
74	14.8	4.0778	6.3613	5.62	8.6162	8.6026	7.4827	7.883	-166.497	83.8122
75	15	4.313	6.1622	8.1973	7.9338	9.1194	8.2894	6.8349	-178.55	63.2193
76	15.2	3.9815	5.728	7.7409	8.1767	9.3023	8.4884	7.2789	-170.478	74.807
77	15.4	4.2709	9.0006	7.0713	9.2688	8.2003	7.0384	7.9761	-178.911	73.3658
78	15.6	4.4999	8.7888	6.849	9.3924	8.58	7.0275	8.3283	-174.761	76.1829
79	15.8	4.4053	5.4339	7.4629	7.3997	8.7268	8.3071	7.3957	-170.897	82.3696
80	16	4.0747	5.8003	7.851	7.9744	9.318	7.9693	6.9952	-172.065	72.4296
81	16.2	3.8219	5.7931	7.8859	7.2237	8.5396	8.2804	7.4058	-165.3	71.9415
82	16.4	4.3427	6.1949	8.2536	8.0182	9.2285	7.958	7.122	-172.139	78.9343
83	16.6	4.1643	5.1165	7.2062	7.4786	8.834	8.6658	7.6332	-159.77	93.2936
84	16.8	4.1956	6.0172	8.0746	7.7687	9.111	7.9321	6.9086	178.793	62.7873
85	17	4.1627	5.3194	7.3716	6.7115	8.2623	7.9472	7.2979	172.427	61.0564
86	17.2	4.1308	6.4619	8.4704	8.1017	9.0901	7.8776	6.915	-178.855	65.9545
87	17.4	3.8987	6.3939	8.5115	6.3882	7.5902	8.0139	6.8604	163.24	49.7288
88	17.6	4.0711	5.8859	7.8857	7.8969	8.6254	8.4586	6.9827	179.98	65.9863
89	17.8	3.4927	6.1524	8.2319	7.139	8.5922	7.8564	7.0417	-168.847	79.7603
90	18	3.5111	8.2087	6.1817	10.207	8.9072	7.2591	7.8791	-178.833	69.8573
91	18.2	4.197	8.0092	5.8532	9.9105	8.6726	7.3893	8.2089	-169.479	83.1595
92	18.4	4.1187	7.9982	5.8857	9.953	8.4867	7.5851	8.4103	-132.201	118.243
93	18.6	3.5608	7.0509	4.9058	9.1693	7.5885	7.6651	8.3299	-155.905	100.115
94	18.8	4.027	8.1661	6.0588	9.8546	8.7507	7.4311	8.2384	-156.028	96.8895
95	19	3.8446	6.7647	5.4158	9.0101	8.4723	7.7971	8.5095	-163.714	83.1454
96	19.2	4.1418	7.9704	5.8914	7.7757	6.47	7.0913	8.1754	-177.428	73.3086
97	19.4	4.163	8.4967	6.4322	9.2232	8.1456	7.3063	8.6267	-174.185	63.937
98	19.6	4.471	8.4438	6.469	8.2962	7.3416	6.8233	8.2299	173.193	57.1582
99	19.8	4.3924	8.3912	6.3798	9.7295	8.6233	6.9118	7.9553	163.791	54.6859
100	20	4.508	9.1329	7.5721	9.3119	8.4714	7.6281	8.6618	-166.417	74.3599
101	20.2	4.1881	7.9736	5.8794	8.9539	7.6122	7.5097	8.4401	-169.263	80.9915
102	20.4	4.049	7.4632	5.3807	9.286	8.0105	7.2162	8.2231	-153.862	89.4964
103	20.6	4.0031	7.9968	5.9966	9.8416	8.6748	7.4184	8.4212	-175.55	77.2425
104	20.8	3.998	8.3209	6.2607	9.4308	7.8966	7.1219	7.9292	-173.173	75.7691
105	21	4.2503	7.8953	5.8982	8.0623	6.8647	7.0959	8.3199	179.719	64.3343
106	21.2	3.8522	7.9848	5.8267	8.6594	7.3046	6.9295	8.1634	-173.467	67.4458
107	21.4	3.8996	7.7528	5.714	8.2458	6.5689	7.398	8.196	-173.067	74.6948
108	21.6	3.9732	7.5418	5.4734	9.0696	7.7095	7.4704	8.5471	-148.436	98.8099
109	21.8	3.3127	7.2118	5.1721	9.3331	7.8233	7.5169	8.3291	-144.489	95.3092
110	22	3.7091	7.2027	5.1839	9.654	8.0093	7.9997	8.4324	-138.378	114.127
111	22.2	3.7058	7.2117	5.0635	9.119	7.4282	8.0198	8.9125	-138.324	106.89
112	22.4	3.9504	7.416	5.266	9.2252	7.743	7.2181	8.2574	-176.739	80.2274
113	22.6	3.5957	8.267	6.1603	9.3429	7.7382	7.484	8.5049	-168.226	71.3086
114	22.8	4.3344	8.4818	6.5046	9.5959	8.6021	6.8446	8.2399	-177.537	59.1461
115	23	4.7144	7.8038	5.8006	9.375	8.5278	6.9337	8.3109	-172.54	70.2289
116	23.2	4.2987	8.5995	6.4889	9.3279	8.1841	6.8995	8.207	-168.376	82.4468
117	23.4	4.2478	7.4017	5.2815	9.6883	8.4196	7.5863	8.8451	-150.196	98.6553
118	23.6	4.3684	8.0052	5.9288	9.5921	8.4709	7.1497	8.2681	-177.704	70.2121
119	23.8	4.4061	8.466	6.4865	10.181	9.1874	7.1503	8.4725	-157.024	85.3952
120	24	4.2661	8.0437	5.9993	9.5607	8.5697	7.5412	8.5551	-162.361	70.2129
121	24.2	4.287	8.1553	6.1001	10.01	8.8998	6.9188	7.9886	172.146	68.0435
122	24.4	4.3146	8.4965	6.499	9.431	8.4471	6.8199	8.2266	-175.173	64.2171
123	24.6	4.1671	7.8934	5.7929	9.0991	7.5296	7.7133	8.5914	-171.311	78.0969
124	24.8	4.2996	7.8696	5.8285	9.54	8.5332	7.5253	8.8302	-173.96	71.9167
125	25	3.9463	7.0562	6.1999	9.0652	8.7453	7.7607	8.1635	-172.206	78.5388
126	25.2	4.259	7.7976	5.7791	8.4393	7.1763	7.0315	8.37	176.711	70.2115
127	25.4	3.6801	8.9236	6.9725	9.1059	7.9099	6.9089	8.2187	171.896	60.9347
128	25.6	4.0476	7.7309	5.6162	8.8253	7.3401	7.9902	8.9946	-157.27	84.1946
129	25.8	4.0701	7.2094	5.2058	7.8491	6.3069	7.4275	8.3927	169.117	61.8474
130	26	4.3194	7.4763	6.734	8.8951	8.6753	7.9582	8.6198	-151.258	91.7401
131	26.2	3.9113	7.9852	5.7896	9.0429	7.6917	7.4627	8.7914	-172.354	71.5179
132	26.4	3.6331	6.6616	6.3107	8.6901	8.6848	7.9585	8.3261	-145.903	97.423
133	26.6	3.5129	6.7575	6.2399	7.6721	7.1367	8.2126	8.6242	-164.23	88.3927
134	26.8	3.7931	6.7578	6.3594	8.4188	8.0395	8.082	8.3362	-140.586	108.282
135	27	3.487	6.3631	5.2614	7.2673	6.2961	7.938	8.4346	-135.132	114.419
136	27.2	3.9344	6.9035	6.4668	7.1305	6.386	7.9177	8.0745	-144.886	97.6601
137	27.4	3.4382	7.3	6.5364	7.3879	6.4253	7.8873	8.3936	-166.315	83.9392
138	27.6	3.6863	5.6112	6.4056	7.5799	7.9848	8.4482	8.2463	-148.525	106.08
139	27.8	3.5033	6.7899	6.3035	6.7986	6.2724	7.9887	8.2152	-143.685	91.9819
140	28	4.0582	7.1908	6.8139	8.5862	8.0892	8.5806	8.8005	-153.509	87.8778
141	28.2	4.3857	8.641	6.7237	9.4849	8.5926	7.2364	8.6934	-169.616	72.0449
142	28.4	3.7356	8.2591	6.3117	10.0931	9.0684	7.1826	8.3602	-174.968	66.7182
143	28.6	4.2032	8.6142	6.4982	9.1502	7.8949	6.9506	8.186	-176.26	56.4069
144	28.8	4.0131	7.7211	5.7317	9.2714	7.7407	7.8253	8.7971	-167.044	88.8064
145	29	4.2946	6.6449	8.6988	8.727	9.7302	8.8104	7.4993	-171.752	74.9294
146	29.2	4.0938	6.7844	8.8914	8.1366	9.42	8.5812	7.133	-179.501	63.6929
147	29.4	3.6837	6.1812	6.7569	7.0289	6.9312	8.1719	7.7329	-152.18	91.6162
148	29.6	3.6678	6.5333	7.9124	7.955	8.4348	8.2076	7.4165	-161.202	85.8801
149	29.8	3.9508	4.5938	6.6657	6.7835	8.449	8.2561	7.5497	-171.165	81.5277
150	30	3.7029	3.5426	3.9725	6.0556	6.1049	8.2113	8.1337	-145.407	95.4187
151	30.2	3.8561	5.141	7.136	5.6146	6.9604	8.7002	7.553	-160.663	79.2923
152	30.4	4.2875	4.7132	6.7775	5.9787	7.159	8.9601	8.0475	-164.594	86.7836
153	30.6	3.9415	3.9012	5.9146	5.5129	6.8974	9.0754	8.3291	-142.046	103.672
154	30.8	4.0723	6.305	6.8373	7.9346	8.348	8.1138	7.8633	-161.327	84.3451
155	31	4.0103	6.0498	5.9719	7.8323	7.9648	7.6694	7.7352	-150.155	97.3577
156	31.2	2.8321	5.3152	7.1962	7.0275	8.6995	8.2751	7.7135	-70.1709	171.698
157	31.4	3.8233	6.5992	6.8566	7.7826	7.858	8.1845	7.8151	-147.156	98.7048
158	31.6	4.6188	8.0539	6.085	9.3127	8.3288	7.2634	8.5407	-170.165	78.7762
159	31.8	4.4811	6.5345	6.9083	7.7653	8.2021	8.1082	7.9091	-143.026	96.9963
160	32	3.1137	6.4981	5.4568	8.3163	6.7903	8.3128	8.2537	-88.4439	151.206
161	32.2	4.3947	7.5138	7.182	8.6949	8.728	7.4337	7.6901	-178.861	60.0993
162	32.4	3.9317	5.7901	7.6162	6.8946	8.4606	8.2759	7.6892	-173.02	81.199
163	32.6	4.0618	5.464	7.5783	7.831	9.2249	8.28	7.3835	-173.206	74.7673
164	32.8	3.7458	5.168	7.0122	7.471	9.1093	8.8063	8.2243	-159.293	82.2256
165	33	3.4443	5.9214	7.4877	7.4106	8.6669	8.3619	7.8066	-147.418	100.633
166	33.2	3.8299	5.4051	5.9	7.7397	7.8914	8.2879	8.0715	-127.468	116.905
167	33.4	3.7627	5.9604	6.4013	7.255	7.89	7.7265	7.7033	-159.836	78.9165
168	33.6	3.6137	6.7026	7.6749	7.3032	7.9483	7.1868	6.9733	-157.041	86.7645
169	33.8	3.6609	6.2227	6.3886	8.0081	8.2961	7.5229	7.4834	-173.273	82.1022
170	34	3.714	6.421	6.0597	7.1774	7.2739	7.5024	7.5058	-150.758	100.453
171	34.2	3.4908	6.0744	6.5298	7.5802	8.2237	8.2353	7.852	-152.041	96.8691
172	34.4	4.0462	6.8222	7.1552	6.8261	7.5515	7.9463	8.0647	-158.328	82.9793
173	34.6	3.6091	5.7812	7.6715	6.1673	7.7536	8.6073	7.8486	-135.69	115.733
174	34.8	4.6638	6.2872	6.3443	6.9373	7.5205	8.0869	8.1234	-176.881	72.6284
175	35	4.5959	5.4321	6.2903	5.5154	6.4443	8.2988	7.5846	-150.046	97.3848
176	35.2	3.4903	6.2521	6.7771	6.5608	7.0338	8.1839	7.791	-123.823	121.097
177	35.4	5.0818	5.4693	6.0723	5.7667	6.5082	7.8325	7.5855	-174.994	83.9116
178	35.6	4.8017	6.9102	6.984	6.7002	7.0537	8.2525	7.9697	-171.107	78.0984
179	35.8	4.893	5.6591	6.6067	5.862	6.771	8.1004	7.7186	-147.795	98.9764
180	36	3.681	6.4097	5.6359	6.0098	4.4955	7.5556	7.6358	-87.8579	154.703
181	36.2	2.4067	5.2319	5.1663	6.7621	4.9395	8.0337	7.7638	-48.383	-166.176
182	36.4	2.6577	6.2238	5.8046	8.023	6.5897	8.5003	8.199	-52.3298	-178.274
183	36.6	2.9166	6.7078	5.4044	7.9211	5.7947	7.8424	8.1305	-61.7448	-172.659
184	36.8	2.9554	6.4482	5.0912	8.0723	6.4374	8.0832	8.2303	-71.9162	169.529
185	37	3.3034	7.1031	6.0097	8.4143	7.4542	7.7532	8.4339	-108.177	136.869
186	37.2	3.0432	6.9614	5.7128	8.0416	6.8999	7.7526	8.4026	-122.18	121.56
187	37.4	2.8236	7.4343	5.7121	8.6087	7.0118	8.3995	8.8709	-82.9642	159.531
188	37.6	4.7157	7.1729	5.8415	8.7603	8.353	7.0735	8.2301	-178.997	72.1628
189	37.8	3.8685	6.168	5.5974	7.7915	7.1525	8.3557	8.1386	-102.55	141.015
190	38	2.6297	6.1534	5.3085	8.3025	6.7656	8.353	8.36	-66.0762	178.492
191	38.2	2.487	7.2258	5.8985	7.9057	6.1293	8.0837	8.3002	-70.0452	172.595
192	38.4	2.6626	6.9914	5.7774	7.9902	6.2828	7.5686	7.9506	-70.1938	175.535
193	38.6	2.8991	6.5129	6.0998	7.5578	6.5522	8.1651	8.0123	-65.5011	178.542
194	38.8	3.4646	6.9565	5.4924	8.5545	7.0303	8.0582	8.5047	-66.9344	169.192
195	39	2.7724	5.1072	6.3161	6.6324	7.885	8.1412	8.0493	-80.8688	155.971
196	39.2	3.0902	6.1945	6.6166	8.1036	8.5746	7.7733	7.6952	-158.411	97.3579
197	39.4	3.5448	6.6774	7.2798	7.521	8.1872	7.3869	7.3929	-171.949	79.2678
198	39.6	2.9623	6.9254	7.1168	6.4301	6.9356	7.6247	7.4429	-163.285	73.5917
199	39.8	5.0846	5.8292	7.5707	5.2748	6.9053	7.9543	7.3549	-162.358	83.1424
200	40	4.7017	6.495	5.9083	8.7553	8.0939	7.7502	8.016	-171.57	75.1324
201	40.2	4.196	4.5628	6.2108	5.3435	7.1258	8.4837	7.6659	-157.703	84.1713
202	40.4	2.5586	5.9197	5.9894	7.1093	6.3304	8.3097	7.9507	-69.9007	165.759
203	40.6	2.9794	6.6005	6.052	7.0443	5.1712	8.2202	7.9968	-39.6703	-157.972
204	40.8	3.1006	6.227	5.0774	7.2463	5.1115	7.5378	8.0246	-56.123	-172.752
205	41	3.3315	6.5035	5.8537	6.8345	4.8154	7.5466	7.695	-54.3952	-171.875
206	41.2	3.3346	7.4384	5.5144	8.4225	7.3216	8.1655	9.2228	-163.326	80.566
207	41.4	3.3045	6.4296	6.8594	7.8729	8.0567	8.2541	8.2472	-176.129	68.8989
208	41.6	3.455	7.9111	5.8086	8.4305	7.3713	6.5254	7.9503	-177.606	64.9371
209	41.8	3.0167	7.8257	5.8522	8.4958	7.2714	6.6831	7.3189	176.284	59.9968
210	42	2.8033	7.1965	7.4039	7.7088	7.983	8.0125	7.8866	-159.892	78.6727
211	42.2	2.921	6.7087	5.766	7.5118	6.4705	7.6008	8.2465	-165.373	73.6468
212	42.4	3.1446	5.8447	7.8557	7.8899	9.2056	9.0887	7.7967	-172.445	75.7669
213	42.6	4.0529	8.2429	6.1331	9.8706	8.4839	7.9554	9.0105	-173.633	70.6634
214	42.8	3.4191	7.4303	5.4644	9.3781	7.9101	8.0907	9.1879	-156.649	92.628
215	43	3.5499	8.2694	6.155	9.9009	8.5317	7.8408	8.9932	-140.239	107.519
216	43.2	3.4009	7.2948	5.2591	9.5198	8.1191	7.4868	8.5764	-161.193	81.6399
217	43.4	3.5315	7.3415	7.1111	8.827	8.6614	8.0344	8.4832	-141.996	106.303
218	43.6	2.9773	7.708	5.6036	9.0059	7.268	7.6585	8.5502	-129.51	117.099
219	43.8	3.8185	6.3004	8.4033	8.544	9.7548	8.662	7.2442	-154.008	98.7687
220	44	4.258	6.4248	8.3415	8.5673	10.0246	8.0271	7.1425	-175.868	71.7733
221	44.2	4.5748	6.9565	8.9952	8.8972	10.0413	9.1407	7.8762	-163.469	89.2762
222	44.4	4.3024	5.8335	7.7493	7.7808	9.4476	8.765	7.7988	-156.435	91.6147
223	44.6	4.9421	5.3536	7.5464	7.9813	9.3811	8.3275	7.1149	166.128	57.08
224	44.8	4.6646	6.5705	8.7019	8.3424	9.5194	8.2295	6.8375	170.52	50.2527
225	45	4.6938	5.8249	7.9212	8.5993	9.8106	8.9113	7.5324	167.99	61.355
226	45.2	4.7189	6.398	8.4949	8.6092	9.4855	8.6472	6.9996	164.485	40.9155
227	45.4	4.8008	5.6734	7.8701	8.419	9.7334	8.8697	7.6208	178.003	66.9629
228	45.6	4.9595	6.7699	8.3931	9.1202	9.6248	8.35	7.0378	176.737	47.1802
229	45.8	4.8422	6.0496	8.1395	8.2166	9.4693	8.0604	6.5875	-179.628	67.9139
230	46	6.1059	6.3916	8.5183	8.4838	9.8668	7.7624	6.6433	172.143	57.1176
231	46.2	4.6872	5.5847	7.5499	7.7618	9.2303	8.7599	7.3132	166.61	59.7641
232	46.4	6.0126	6.0407	7.9504	8.5371	9.7109	8.6936	7.1434	178.538	64.8581
233	46.6	6.2591	6.5733	8.5701	9.3191	10.1826	8.7268	7.0814	167.578	55.3371
234	46.8	6.2878	6.9219	8.8063	9.3543	10.2276	9.1127	7.7284	170.707	55.5207
235	47	5.8893	6.3753	6.7401	8.3949	8.3078	8.6143	8.4056	-151.018	93.0451
236	47.2	4.8465	5.9104	8.0418	7.5853	8.9225	9.0549	7.5915	173.157	58.3412
237	47.4	4.9941	4.2284	6.3553	7.6569	8.9063	9.5214	8.1977	177.636	63.4068
238	47.6	5.9282	5.8872	8.0005	8.9174	10.2486	8.6261	7.2321	179.455	59.5467
239	47.8	5.526	4.7902	6.8777	8.1436	9.3734	10.4162	9.2264	-163.156	86.1081
240	48	5.3106	5.4846	7.6543	8.5827	9.7337	9.3261	7.7206	-173.877	71.1281
241	48.2	5.9048	6.0962	8.1649	7.9711	9.5533	9.1013	7.9025	-167.05	82.4298
242	48.4	4.501	4.3743	6.5222	7.6919	8.7776	10.4919	8.8883	-172.814	73.4252
243	48.6	5.2797	4.5923	6.6515	7.7589	8.8588	10.4551	8.8806	169.781	54.8511
244	48.8	5.6705	5.9157	7.7999	8.6814	9.1908	9.9161	8.0392	160.869	44.6694
245	49	5.8754	5.2392	7.3994	7.8682	9.1207	9.8412	8.3206	-178.756	67.058
246	49.2	5.367	5.1514	7.3208	8.1893	9.6513	9.8085	8.3462	-171.577	74.8153
247	49.4	5.8795	6.1745	8.3514	8.0244	9.6813	9.1163	7.7779	174	66.3196
248	49.6	6.3168	6.3906	8.5695	8.8018	10.3169	8.7383	7.6431	-175.19	76.3027
249	49.8	5.3352	4.8557	6.8217	8.0859	9.615	9.1183	8.0246	178.967	60.2969
250	50	5.3064	5.6684	7.5736	8.4961	9.7218	8.91	7.8556	-179.671	65.0412

## Sheet: Fig5_LmbF
	WT								NC					L83Y/F236Y					L83Y/N205Y					L83Y/P302Y						N205Y/F236Y						N205Y/P302Y					L83Y/N205Y/F236Y					L83Y/N205Y/P302Y
		m/z 480	m/z 407	m/z 435	m/z 450			m/z 480	m/z 407	m/z 435	m/z 450			m/z 480	m/z 407	m/z 435	m/z 450		m/z 480	m/z 407	m/z 435	m/z 450		m/z 480	m/z 407	m/z 435	m/z 450			m/z 480	m/z 407	m/z 435	m/z 450			m/z 480	m/z 407	m/z 435	m/z 450		m/z 480	m/z 407	m/z 435	m/z 450		m/z 480	m/z 407	m/z 435	m/z 450
	3.008	0	0	0	0		3.008	0	0	0	0		3.008	0	0	0	0		0	0	0	0		0	0	0	0		3.008	0	0	0	48547		3.008	0	0	0	0		0	0	0	0		0	0	0	0
	3.032	69792	87395	67626	67044		3.032	40952	30141	32832	23947		3.032	42208	45141	38574	25422		33686	57389	41654	36244		38815	49069	35609	24401		3.042	31423	41667	45007	41834		3.032	36938	44573	36357	26450		37346	36738	34521	22992		37927	41052	33920	23467
	3.056	74135	82499	66891	64163		3.056	41067	38342	39042	28841		3.056	41441	50171	43293	30526		39781	56275	40290	29920		39209	53941	41883	29349		3.076	37290	44697	40323	30344		3.056	40993	53042	41963	31482		39026	43259	38367	27617		39019	48355	37803	27529
	3.079	64235	75974	59036	55563		3.079	33042	31813	34809	25210		3.079	32271	42836	36473	24680		34551	55104	37347	25428		31626	45601	34996	24460		3.11	34440	43123	39436	24911		3.079	34512	46825	38631	26313		31198	35220	32871	22668		30239	38815	32724	22570
	3.103	55072	77346	55233	42120		3.103	31223	32191	39175	22856		3.103	32223	48666	38863	21414		33168	64203	40473	23067		29945	47827	36837	21286		3.144	35090	44236	43969	22732		3.103	35519	51414	43286	22396		30842	37571	36952	20578		28757	40131	37118	20406
	3.127	45866	71072	55313	32302		3.127	29058	31114	44378	20071		3.127	31199	47035	44093	20295		31449	62375	44449	21291		29205	46441	41911	21138		3.178	31534	39248	46281	19731		3.127	32345	47773	46463	19920		30129	37758	42708	20108		28001	41076	43644	20161
	3.15	35194	56236	53899	24209		3.15	25033	27037	50002	16926		3.15	27339	39085	48330	18855		26186	50213	48901	18550		26642	40198	46873	18742		3.211	26347	33434	48597	17026		3.15	26836	38843	48146	17439		26933	32957	47344	17931		25496	36530	47650	17765
	3.174	28153	43809	52636	20097		3.174	22891	24393	54502	15211		3.174	24393	31610	51371	17702		22963	39191	50960	16849		24001	33271	50295	16193		3.245	23625	29746	49869	15962		3.174	23520	31362	50487	16080		24567	28160	49630	15807		23891	30719	50654	16493
	3.197	25750	37410	51501	18856		3.197	21351	23381	55629	14122		3.197	22485	28336	50873	16266		23013	33178	50872	16133		22967	28991	49809	15484		3.279	21985	28116	51044	15591		3.197	22747	27666	51128	15838		23466	25344	50414	15730		22716	27859	52236	15664
	3.221	24467	34951	50561	17626		3.221	19792	22908	57042	13037		3.221	22484	28333	50857	15404		22799	31779	50892	15363		22509	27481	50365	15372		3.313	21017	27611	50647	15072		3.221	22840	26308	50483	15467		22614	25687	51054	15472		22121	27755	51856	14371
	3.245	23719	32611	51254	16587		3.245	19135	23179	58627	12286		3.245	21569	28712	50952	14648		22098	30172	51282	15637		21295	27025	50534	15005		3.347	20439	27650	49528	14081		3.245	22007	25722	50873	14771		21735	25344	51861	14915		21978	28329	51287	13681
	3.268	21808	31053	50615	16341		3.268	19497	24410	60313	11678		3.268	20933	27630	51239	14797		21222	27958	51941	15534		21026	26948	51465	15007		3.381	20240	27418	50600	13499		3.268	20802	25830	51476	14205		21616	24471	52810	14677		21519	28255	51740	13898
	3.292	22129	30228	51141	15546		3.292	18939	24354	60270	11338		3.292	21134	26762	51290	15350		22002	27446	52238	15546		21090	27035	51178	14493		3.414	19994	26376	51044	13426		3.292	20294	26300	51575	13827		20886	24137	53658	14576		21049	27986	51869	13644
	3.316	22184	29789	51601	15124		3.316	18712	23473	60451	11440		3.316	21835	26329	51051	15066		22166	26542	51634	15055		21564	25995	50818	14109		3.448	20528	26392	50877	13444		3.316	20774	25429	52811	13970		20770	24370	53533	14272		20424	26610	53211	14022
	3.339	21424	28854	50234	14484		3.339	18927	22862	59717	11237		3.339	21851	26157	51353	14688		21969	26556	52108	15331		21810	26078	51324	13929		3.482	20941	26423	50863	13466		3.339	20960	24826	52296	14144		21844	24851	52561	13924		20139	25922	52900	13619
	3.363	21555	28345	50874	14568		3.363	19086	22989	59961	11797		3.363	21773	25861	51534	14573		21398	27228	54228	15160		21688	25100	51563	14835		3.516	20312	26307	49932	13540		3.363	20778	24370	51308	13897		22069	24692	52371	13965		20614	25862	53470	13483
	3.386	22152	27313	51714	14837		3.386	18532	22805	60623	11858		3.386	21616	25996	52570	14646		21742	27417	54330	15167		21632	24806	51786	14865		3.55	20492	26080	50894	13619		3.386	21336	24727	51843	13738		22684	23392	54914	14508		21717	25425	53347	13627
	3.41	22232	27121	52052	15202		3.41	17998	22531	61942	11645		3.41	21612	25492	52658	14937		22652	26896	53003	15954		21791	24658	52495	14391		3.584	21077	25021	50762	13909		3.41	21802	25176	51801	14045		22194	23408	56027	14274		21876	25114	53890	13726
	3.434	22285	27462	51397	15226		3.434	18571	22320	61982	11982		3.434	21799	25096	51933	15303		23279	26483	52228	16408		22408	23928	53089	14222		3.617	21890	24422	50511	14233		3.434	22114	24470	52106	14192		22166	23794	55151	14437		20898	24780	53272	13840
	3.457	22620	26862	52138	16213		3.457	18984	22834	60858	11973		3.457	22209	24103	51778	15540		22775	25835	53780	16555		22555	24096	54100	14217		3.651	22030	24719	51069	14077		3.457	22171	23852	53061	13858		22594	23190	55832	14588		21096	24721	52634	14067
	3.481	22807	25917	52711	16658		3.481	19030	22874	60697	11730		3.481	22884	24386	52695	15886		23511	25344	54498	16420		22667	24539	54823	14992		3.685	21495	24737	51019	14221		3.481	22491	23793	53390	13828		21705	23317	55275	14756		21993	25300	53175	14219
	3.505	22081	25282	53940	16425		3.505	18891	22471	60606	12010		3.505	23119	23797	53399	16066		23709	25663	55631	15778		22660	24609	53541	15546		3.719	21892	24704	51894	14042		3.505	23375	23711	53997	14373		22303	23076	55552	14829		22070	24107	54201	14489
	3.528	21744	25104	54126	16144		3.528	18896	22135	60253	12466		3.528	23266	23188	53477	16730		23003	24734	56388	15867		22811	23659	54565	15580		3.753	21959	24039	52898	14233		3.528	23293	23234	56141	15598		23444	22389	56132	14817		21406	23430	54597	15015
	3.552	22482	24161	54454	16628		3.552	18556	20814	61668	12025		3.552	22992	23695	54173	16522		22643	22987	56810	16587		22868	22994	54762	16271		3.787	21702	22896	53826	14896		3.552	21847	22158	56439	15866		23755	22510	55892	15318		21287	23585	55311	14835
	3.576	23335	24884	55102	17198		3.576	18129	21371	62541	12396		3.576	23654	23232	54911	16685		23566	23040	56389	17246		22844	22517	55446	16948		3.82	21657	23059	55450	15798		3.576	22428	22874	56602	15513		23429	22197	55403	15565		22097	23329	56229	15214
	3.599	23749	25164	54597	16472		3.599	18074	21690	61360	12434		3.599	23823	22973	54947	16789		24227	23193	56650	17771		23177	22788	56047	16693		3.854	21910	23315	56323	15797		3.599	23066	23821	56670	15558		23605	21274	56960	15266		22712	23369	56270	15502
	3.623	23700	24959	53570	16134		3.623	18455	21129	61479	12244		3.623	23860	22843	54532	16288		24754	23169	55779	17740		24084	22937	55734	16596		3.888	22684	23349	55021	15254		3.623	23277	22793	55761	15787		23633	21195	58570	15457		22804	23534	56713	15689
	3.646	23161	24516	53191	16637		3.646	18371	20529	62198	12346		3.646	24624	22546	56338	16929		23919	23181	56343	17451		23947	23213	56460	16557		3.922	22596	22987	54907	15039		3.646	22956	22242	55074	15930		23050	21124	58558	16382		22967	22980	57075	16103
	3.67	23668	24077	53624	16722		3.67	18944	20642	63351	12875		3.67	23796	22101	58289	17698		24167	22471	57963	17630		23705	22457	57384	16446		3.956	22939	22002	55184	15889		3.67	23210	21316	56828	15742		23028	21764	58037	16533		23359	22248	56631	16253
	3.694	23658	24281	54861	16704		3.694	19350	20912	63376	12902		3.694	24393	21770	57718	17889		24789	22118	58523	17962		24007	22046	57733	16761		3.99	23147	21721	55106	16442		3.694	23928	21290	58266	16066		23223	21667	57709	16344		23259	22728	58514	16413
	3.717	24262	24735	56227	17208		3.717	19185	20632	64227	12789		3.717	24357	22130	57567	17339		25340	21896	57310	18005		25316	22139	57241	16780		4.023	23245	21499	56607	16471		3.717	23913	21023	56323	16205		23708	21175	58858	16413		22984	22273	59286	16176
	3.741	24204	23708	56803	17441		3.741	19673	20669	63237	13033		3.741	24337	22294	56893	17495		24662	21890	57149	18264		25781	21796	57445	17095		4.057	23680	21905	56947	16433		3.741	23781	21235	57785	16890		23858	21074	59614	16082		23505	21923	58821	16893
	3.765	24637	23089	57140	17017		3.765	19691	20531	63953	13462		3.765	24514	22147	57789	18016		24153	21929	58091	18696		24746	21273	58295	17866		4.091	23544	22300	56315	16411		3.765	24964	21535	59621	17088		24560	20808	57648	16595		24042	22025	58431	17459
	3.788	24653	22612	56910	17158		3.788	19821	19903	64084	13707		3.788	24614	21491	57823	17929		24796	21309	59551	18986		24005	21002	58567	18865		4.125	23725	22128	58498	16596		3.788	25268	21268	58716	17123		25444	20930	57409	16978		24096	21443	58782	17645
	3.812	24941	22593	56984	17993		3.812	19344	19379	63263	12955		3.812	24420	20882	57459	18085		25383	21646	61056	19190		24230	21217	59355	18505		4.159	24436	21566	57980	17451		3.812	24836	21244	57155	17541		25653	20777	58427	17229		23769	20971	58121	17496
	3.836	24636	23030	57792	18055		3.836	18638	19649	63577	12609		3.836	24833	21139	58075	18536		24834	22215	61571	19094		25243	21016	60236	18072		4.193	23827	21492	58177	17553		3.836	24895	21373	58389	17642		25111	20248	59167	17059		23856	21033	58671	17279
	3.859	24678	23486	58030	17939		3.859	18528	19305	64143	12935		3.859	23831	21022	59149	18421		25363	22066	61146	19303		26157	20706	59090	17965		4.226	23556	21296	59254	16997		3.859	24680	21309	60092	17245		23921	20120	58750	16757		23540	21874	59052	17669
	3.883	25607	22892	56860	17590		3.883	18807	19197	64666	13440		3.883	24748	20555	59659	18883		25161	21751	61174	19657		26040	20591	58936	18072		4.26	23745	21484	58134	17877		3.883	24854	21552	59825	17364		24304	20746	59459	16975		24521	22230	60464	17943
	3.906	25189	22898	57023	18710		3.906	19090	19095	65117	13547		3.906	25430	20503	58622	18544		25189	21285	59614	19130		24943	20829	60378	18606		4.294	24224	21204	58450	17565		3.906	25215	21112	59364	17370		25169	20545	60304	17374		25080	21882	61666	17944
	3.93	24819	22811	58480	19122		3.93	19607	19062	64608	13524		3.93	26124	20308	59094	18921		24541	20914	59650	19674		24187	20751	60587	17917		4.328	24115	19908	57969	17262		3.93	25328	19786	58650	17653		24920	20250	60525	17374		24776	21492	60595	17885
	3.954	24316	22627	59511	19226		3.954	19761	19577	63953	13572		3.954	25585	20141	60331	19099		24874	20746	60238	19750		26167	20517	60732	17881		4.362	24816	19514	58575	17365		3.954	25440	19651	58447	17669		24584	20202	60574	17750		24442	21396	61263	18233
	3.977	24813	21853	59536	19170		3.977	19484	19154	66095	13448		3.977	25311	20579	60724	18583		25394	20836	59293	19680		24949	20082	60216	18771		4.396	24935	20037	59506	17881		3.977	25067	19899	59510	18057		24193	20267	60132	18278		25201	21719	61866	18540
	4.001	25108	22120	59042	18378		4.001	19605	18945	67122	13566		4.001	25778	20511	60749	18818		25810	21018	60110	18695		24114	19979	60641	19071		4.429	24631	20170	59745	17577		4.001	24889	19607	61364	18841		24930	19402	59657	17986		25975	21742	61318	18233
	4.025	25468	21542	59317	18556		4.025	19473	18895	66061	13631		4.025	26404	20730	61874	19084		26522	20642	60799	18884		24706	20235	61680	18591		4.463	24852	20466	59594	17615		4.025	24896	20039	61184	19347		24660	19353	59539	18160		25776	21037	60519	18310
	4.048	25351	21452	58825	19078		4.048	19656	19038	65694	13650		4.048	25941	19848	61265	19658		26052	20412	60018	19839		25310	20168	61721	19114		4.497	25765	20176	58690	17416		4.048	25376	20119	59934	19466		24276	18943	60877	18781		25638	20734	61658	18521
	4.072	25154	21359	58657	19121		4.072	19689	18855	65980	13522		4.072	25887	19353	60025	19109		25283	20801	59658	19760		25025	19744	61862	19614		4.531	25331	20303	59491	17649		4.072	25687	19873	60411	18883		24605	19194	61692	19185		25561	20707	61055	18175
	4.095	24877	21548	59018	18995		4.095	19791	19087	65304	13549		4.095	25779	19455	61104	19468		25715	20980	61534	19861		24777	19657	62117	19632		4.565	24984	19913	60777	18227		4.095	24916	19900	60212	18757		25278	20109	60801	18013		25201	21091	61207	18292
	4.119	25266	20917	59162	18498		4.119	20161	19209	64711	13828		4.119	26196	19558	61776	20509		26872	21078	62365	19606		25555	19736	62932	19820		4.599	25308	20274	60955	18123		4.119	25299	19705	60419	18742		25568	20053	60676	18149		24723	20883	61400	18868
	4.143	25964	21396	59935	18878		4.143	19729	19409	64500	13718		4.143	26600	19947	62113	20848		27256	21057	61962	20160		25794	19890	61665	20170		4.632	25339	20094	60374	18383		4.143	25542	19415	60560	18770		26184	19900	60861	18525		25606	21379	61054	19083
	4.166	25247	21369	58987	19213		4.166	19916	19615	65737	13835		4.166	26398	20434	61569	20198		26367	20853	61436	20007		26144	20215	60602	19979		4.666	25503	20276	60422	18880		4.166	25681	19754	60362	19217		25749	19820	61795	18877		26472	21022	61935	19456
	4.19	24745	21184	58632	19299		4.19	20334	19294	65863	14222		4.19	25272	20131	60789	19557		26131	21112	62321	19886		26357	19580	61463	19813		4.7	25030	19965	59706	19305		4.19	25890	19489	61486	18927		26181	19516	62088	19197		25897	20837	62974	19716
	4.214	25471	20946	58457	19462		4.214	19681	17930	66258	14288		4.214	26263	19909	60712	19317		27446	20263	62940	20052		26039	19644	62153	19984		4.734	24713	19971	59741	19613		4.214	26141	18767	61373	18871		26193	19328	61843	19206		26546	20828	62105	18983
	4.237	25678	20422	59614	19893		4.237	19133	18164	66282	13826		4.237	26196	19982	61642	19044		27878	19972	62881	19713		25112	19941	61336	19528		4.768	24664	20119	60476	19333		4.237	26126	18558	60689	19262		26652	18878	62423	19211		26465	19738	62736	18312
	4.261	25367	21151	59736	19859		4.261	19413	19234	64216	13505		4.261	25476	19850	61693	19451		27277	20602	61851	19700		25841	18743	61199	19227		4.802	25920	19131	61087	18630		4.261	26013	18798	60707	18951		27283	18738	63426	19704		26255	19726	62980	18221
	4.285	24932	20999	58979	19672		4.285	19668	19181	64026	13453		4.285	26169	18931	61116	20297		26570	20397	60389	19805		26327	18735	60611	19836		4.835	26203	18831	60455	18911		4.285	25671	19218	61964	18296		26387	19102	63734	19565		25729	20298	63123	18735
	4.308	25275	20821	59484	19463		4.308	19389	18471	65258	13860		4.308	26542	19114	61616	20662		26821	19040	60777	20369		25862	18623	60282	19811		4.869	25949	18809	60044	19189		4.308	25549	19724	61861	18297		26158	18943	63203	19173		26092	20186	63072	18931
	4.332	25482	21846	59264	18823		4.332	20431	18799	65785	14406		4.332	26261	19562	62613	20383		26954	19178	61724	20261		25800	18762	61400	19939		4.903	25599	19551	60771	18876		4.332	25965	19700	61659	18915		26766	19072	62633	18980		26471	19457	63103	18844
	4.355	25315	21522	59568	18644		4.355	20841	18875	66462	13794		4.355	25774	19510	61839	19862		26307	19963	62222	20089		25637	19437	62075	19847		4.937	25306	19412	61764	18858		4.355	26074	19828	61616	19070		26465	19134	61949	18579		25656	19585	63269	18463
	4.379	25415	21269	59550	18951		4.379	20814	18204	66806	13891		4.379	26227	19090	62564	19908		26157	20262	62289	19975		25854	19729	61800	19281		4.971	26236	19010	61605	19607		4.379	26634	19473	62070	18153		25765	18879	61344	18631		25241	19502	64246	18389
	4.403	25362	21060	60053	19075		4.403	20495	18092	66364	13553		4.403	26112	19247	63208	20085		26382	20202	62844	19390		26528	19409	62274	18808		5.005	26954	19186	61685	19269		4.403	26323	19021	61983	17906		25681	18792	60986	18365		25789	20314	65608	19062
	4.426	24959	20186	60680	19176		4.426	21015	18811	66015	14017		4.426	25715	18800	62824	20151		26230	19613	63728	19739		26311	19193	63112	19099		5.038	26470	20084	61505	18436		4.426	26511	18409	63026	18596		25726	18514	61607	18075		26349	20321	64558	19263
	4.45	25888	20079	61071	18923		4.45	20909	19170	64831	14097		4.45	25826	19140	61938	20185		25806	19716	63286	20833		25588	19307	63263	19916		5.072	25917	19578	60962	18522		4.45	25909	18720	62885	19006		26216	19066	62705	18189		25987	19696	63249	19536
	4.474	26472	20691	61427	19735		4.474	20522	19031	64060	13459		4.474	26154	19843	61963	20608		25779	20088	63392	20792		26522	19197	63586	20362		5.106	26431	18819	60973	18962		4.474	25526	18830	63025	19314		26443	19231	63470	18597		26583	19776	62710	19449
	4.497	25940	20167	61069	19828		4.497	20630	18734	65480	13427		4.497	26792	19217	61891	20707		26727	20554	62503	20555		27237	18882	61992	20443		5.14	26147	19178	61332	18591		4.497	25867	18662	61796	19779		26785	19334	64492	19645		26562	19445	62162	20112
	4.521	26180	20166	61041	20036		4.521	20050	18953	67705	14110		4.521	26374	18924	61950	19970		27371	20164	61919	20673		27706	18737	61700	20379		5.174	26522	19225	62163	19047		4.521	26852	18751	62260	19592		27036	18987	64745	19615		26252	19673	61847	19647
	4.545	25769	19786	60443	20025		4.545	20245	18648	69257	14062		4.545	26243	19544	61815	19584		27076	19532	62102	20630		27329	18815	62708	20128		5.208	26415	18632	61531	18973		4.545	26829	18695	61964	19682		27024	19293	62836	19537		27158	20017	61173	18835
	4.568	25342	20690	60905	19653		4.568	19985	18309	68120	13773		4.568	26117	19586	62296	19534		27584	19512	63036	20159		27773	19058	62548	20506		5.241	25598	18084	61695	19273		4.568	26486	19053	61605	19169		27637	18318	63117	19696		27217	19804	61713	19031
	4.592	25525	21295	61222	19214		4.592	19344	18200	66079	13590		4.592	26506	19537	61978	19536		27260	19376	63046	19370		27165	18716	63183	20470		5.275	25659	18586	60723	18847		4.592	26220	18949	62704	18915		26467	17858	62598	18953		26089	19756	62445	19099
	4.615	26123	20911	60692	19338		4.615	19604	18222	65568	13859		4.615	26737	19512	63215	19932		26767	19527	63623	19657		26249	18976	63240	20047		5.309	25948	19041	60614	18359		4.615	26011	18695	61843	19277		25821	17807	63113	18869		26154	19569	62796	19643
	4.639	26473	20624	61167	19740		4.639	20254	17389	66495	13682		4.639	26758	19535	63553	20134		27018	19795	62627	20383		26829	18372	63470	19368		5.343	25776	18503	60388	18990		4.639	26119	18456	60896	19167		26690	18923	62792	19195		25973	19412	63477	19494
	4.663	26086	21021	61835	19649		4.663	19848	17183	67045	14028		4.663	26033	19692	62194	19727		27777	19610	61626	21102		27268	18589	63003	18811		5.377	26053	18672	62286	18933		4.663	26822	18583	60837	19468		27782	19245	61265	18917		25730	20098	63477	18664
	4.686	25460	20937	61288	19430		4.686	20736	18085	66618	14564		4.686	25243	19382	60872	19973		26407	19390	62116	21269		27378	19438	62581	18835		5.411	27185	18790	62368	18919		4.686	26706	18865	60935	19797		27005	19083	61327	19127		25786	20210	65432	18620
	4.71	26695	20286	59953	19421		4.71	21424	18055	66276	14536		4.71	26336	19669	60674	20040		26579	19899	62964	20886		27609	19481	62702	18965		5.444	26656	17857	62053	18838		4.71	27474	19175	62734	19388		26480	18733	61907	19302		26187	19035	64739	18854
	4.734	26619	20150	60203	20208		4.734	21843	18076	65941	14348		4.734	27468	19123	60565	19658		26704	19624	63180	20279		26203	18917	62333	19117		5.478	26433	18867	61687	19183		4.734	27149	18682	64788	19593		26724	19115	62044	18734		26479	18831	63758	19197
	4.757	26608	19587	61383	19913		4.757	21256	17751	67908	14553		4.757	27507	18691	60613	20060		26461	19333	62760	20243		25331	17847	62597	19017		5.512	26013	19027	62716	19532		4.757	26482	18809	63501	19229		26280	18113	61599	18084		27062	18854	62134	19353
	4.781	26899	19965	61717	19391		4.781	20744	18142	67650	14698		4.781	27076	19086	61661	19845		26418	18825	63351	20226		25465	17639	61717	19625		5.546	25598	19185	62877	19568		4.781	26289	18935	62619	19480		26402	18012	61822	18615		26566	19458	62115	19097
	4.804	26879	20983	59933	20136		4.804	19931	18138	66618	15152		4.804	26905	19185	62179	19445		27375	18671	63174	20390		25617	18024	60539	19762		5.58	26099	18823	61608	19996		4.804	26893	18683	62383	19142		26363	18632	62576	18932		26271	19022	63028	19506
	4.828	26623	21183	59636	20375		4.828	20182	18281	66514	14906		4.828	26849	19007	62576	19516		27926	19283	63319	20395		26167	18703	62421	19611		5.614	26427	18603	61787	20170		4.828	26364	18762	62624	19399		26524	18827	61039	18970		26479	18871	61323	19022
	4.852	25948	20535	61435	20313		4.852	20115	18738	68700	15101		4.852	26626	18671	63134	20080		27207	19509	63366	20212		26184	19445	62197	19582		5.647	26329	18878	62994	19338		4.852	26141	19398	62600	19413		26185	18652	63120	19255		26898	19536	61998	19242
	4.875	26180	20187	60060	19678		4.875	20226	19173	67377	14917		4.875	26145	18807	62077	20292		27347	19840	62683	20367		26712	19495	63375	19584		5.681	26101	19115	62831	18827		4.875	26635	18898	61413	19593		25713	18291	63872	19241		26460	19681	63168	19680
	4.899	26931	19944	58711	19279		4.899	20235	18812	66741	14867		4.899	26417	19155	63264	20876		27883	19764	62115	21490		26955	18377	63341	19833		5.715	26224	19067	61946	19146		4.899	25495	18501	61611	20134		26347	18519	63394	19596		26151	19733	62458	19805
	4.923	26720	20306	59850	19481		4.923	19958	18459	66618	14345		4.923	26559	18979	62840	20114		28216	19063	62606	21204		27180	17634	63162	19996		5.749	26412	18741	61896	19721		4.923	25766	18588	62018	20019		26762	18608	62366	20187		25993	19221	62632	20189
	4.946	26492	20579	60253	19398		4.946	20180	18310	66614	14041		4.946	27207	18657	61625	19840		27863	19470	61917	19929		27559	18211	63667	20470		5.783	25689	17937	61607	19506		4.946	26662	18412	62249	19935		27595	18456	62648	20061		26580	18918	62315	20383
	4.97	26524	20835	60496	20180		4.97	20650	18215	65873	14710		4.97	27870	18801	62084	19961		27136	18960	61355	20300		27738	18810	63939	20797		5.817	26099	18371	62283	19174		4.97	27172	17888	62975	20175		27961	18498	62423	19768		26752	18793	62701	20316
	4.994	26015	20550	61133	20050		4.994	20611	18214	66208	15178		4.994	27281	19009	62913	20407		27136	19173	62758	20565		27148	18461	63546	20498		5.85	26189	19457	61717	19849		4.994	26670	18857	62737	20049		27426	17773	63350	20367		25842	19078	63286	19976
	5.017	26830	20128	61243	20012		5.017	20681	17945	66082	14968		5.017	27520	18411	61846	20789		27635	19271	62836	20379		27045	18371	62641	19810		5.884	25902	18554	62066	20314		5.017	25491	19510	63400	19580		26475	17960	63236	20718		26514	18978	63022	19971
	5.041	26810	20066	60506	19963		5.041	20567	17668	67037	14734		5.041	27730	18670	61621	20543		26703	19829	61765	20016		27327	18817	62510	20139		5.918	26743	18556	60382	20194		5.041	25224	18993	63351	19757		25816	18232	63524	20067		28257	19226	62177	19573
	5.064	27459	19423	60603	19691		5.064	20646	17522	67859	14767		5.064	28312	18783	61152	20603		25555	19297	61203	20143		26435	18970	60964	20518		5.952	26436	18792	60879	20515		5.064	25913	18595	63485	19604		25797	18184	62757	19462		27504	19322	62173	20018
	5.088	28017	19511	60421	19721		5.088	20916	17287	65719	15052		5.088	28641	18707	60695	20805		25120	19239	61739	21069		27220	18669	61567	20873		5.986	26508	18676	61994	20572		5.088	26959	18885	62586	19550		25900	18112	62958	19449		26563	19298	62735	20020
	5.112	26637	19937	60051	20538		5.112	20135	17341	65382	15305		5.112	27476	19129	61604	20774		25741	19868	62315	21404		28268	18423	63034	21113		6.02	26397	18764	61840	20012		5.112	28029	18382	62523	19514		26092	18081	63827	19695		26420	18738	63009	20054
	5.135	26524	19586	60070	20676		5.135	20610	17874	65203	15100		5.135	26331	18927	62124	20649		26412	19278	62386	20665		27579	18204	63238	20492		6.053	25508	18746	62284	19964		5.135	27340	17910	63675	19748		26372	18080	64152	19091		27344	19173	62779	20310
	5.159	26778	19163	59914	20060		5.159	20754	17826	64646	14231		5.159	26456	18571	62132	21287		26854	18716	63085	20844		26309	18104	62472	20720		6.087	25735	18150	62609	19889		5.159	26401	18252	64187	20125		26581	18410	64184	19823		27252	19230	62959	20686
	5.183	26178	19759	59791	20247		5.183	20509	17355	65919	13970		5.183	26635	18758	62700	22011		26695	18934	62771	21117		26699	18361	62793	20794		6.121	26923	17913	61686	20186		5.183	26408	18723	62860	20290		26989	18720	63058	20211		27362	18558	62895	20904
	5.206	25806	19570	60357	20331		5.206	21152	17639	66644	14105		5.206	26769	18248	63327	21435		26788	18772	61800	21678		27229	18401	63591	20270		6.155	26958	18602	62213	20469		5.206	27133	18694	63034	19653		27723	18041	62731	19552		26977	18238	63301	20596
	5.23	25864	19618	60432	21157		5.23	21640	17752	66194	14105		5.23	26466	18132	63483	20369		27165	18808	63271	21723		26424	18337	62945	20418		6.189	27281	18643	62744	20478		5.23	27179	18622	63050	19994		27771	18010	61737	19382		26662	18345	62850	19537
	5.254	25933	19452	60764	20583		5.254	20584	17010	66259	14134		5.254	26936	18325	64346	20824		26803	19241	63227	20929		25970	18915	62200	21607		6.223	26747	19074	63568	20272		5.254	26394	18244	62983	19805		26458	18092	62308	19716		27111	18698	63481	19534
	5.277	25546	19621	60013	20412		5.277	19921	17431	65829	14336		5.277	26567	18164	63843	20625		26275	19413	62026	20239		26016	18435	61428	21417		6.256	26396	19096	63636	20003		5.277	26920	18133	62997	19610		26043	17611	63199	19860		27639	19235	64939	19841
	5.301	26738	19761	60251	20484		5.301	19835	17868	65475	14599		5.301	26474	18459	62595	20235		26198	19309	61860	20511		25981	17694	61513	20865		6.29	26308	18049	62534	20272		5.301	26621	18191	63175	19681		26355	17659	61915	19723		27169	19349	62874	20362
	5.324	27534	19574	60476	20921		5.324	19851	18107	63342	14293		5.324	27107	18867	62928	20850		25849	18390	60691	21291		25980	17511	61177	20537		6.324	26464	18258	61610	19556		5.324	25845	18041	63208	20085		26200	17930	61901	20223		26422	19422	61031	19803
	5.348	26836	19754	59646	20821		5.348	20013	17986	63488	14902		5.348	26899	17894	61484	20795		25297	18284	60664	20838		25657	18206	60575	20394		6.358	26791	18197	61650	19685		5.348	26712	18436	62069	20345		25326	18463	62935	20279		26021	19173	61463	19789
	5.372	26282	19694	59980	20149		5.372	20252	18232	62417	14972		5.372	26028	18239	61918	20398		26097	19364	59730	20697		26032	18300	60876	20233		6.392	26611	17531	62842	20068		5.372	27276	18199	61130	19643		25526	18006	61468	19685		26722	18742	61990	19960
	5.395	26419	19842	60434	20255		5.395	19895	18887	62161	14211		5.395	25371	18514	61734	19819		25355	19393	57398	19976		25808	18235	61102	20463		6.426	25897	17833	61137	19863		5.395	26446	18394	59920	19809		26283	17695	60285	19377		26163	19169	60716	19502
	5.419	26639	20101	59828	20716		5.419	19820	18876	63009	14297		5.419	25642	17478	60363	20137		25004	19138	57227	20519		25932	18646	59528	20345		6.459	25596	17550	59256	20071		5.419	25964	18307	59619	19588		26488	17861	59361	20108		25101	19714	61298	19640
	5.443	26744	19681	60130	20976		5.443	19656	18134	61661	14467		5.443	25334	17626	59502	20371		25411	19269	56409	20654		26291	19066	58960	20285		6.493	25563	17471	59273	20282		5.443	25442	18476	57741	19310		25370	17977	57658	19847		24930	19679	60320	19411
	5.466	27161	19042	60522	19964		5.466	19857	17705	62176	13788		5.466	24785	18607	58706	20290		24749	19133	55714	19924		26268	18659	58365	20354		6.527	24981	17574	59330	19609		5.466	25040	18061	58413	18985		25167	18447	57293	18787		24820	18987	59843	19630
	5.49	26950	19150	60720	20142		5.49	19363	17592	62696	13622		5.49	24853	18339	57376	20792		24020	19317	57139	18861		26295	18706	58613	20540		6.561	24257	17925	58138	19334		5.49	24765	17649	59796	18660		24974	18593	58062	19027		24689	18903	59492	19021
	5.513	26689	19536	60353	20483		5.513	18659	17732	62046	13813		5.513	24832	17934	56315	20367		23417	19248	56984	19346		26034	17820	58193	20572		6.595	24824	18149	57997	19659		5.513	24417	18293	58850	18301		24781	18119	58842	19013		24466	18922	58289	18474
	5.537	26511	19839	59740	20132		5.537	19433	17538	61472	13650		5.537	24100	17670	54786	19514		24028	18954	56876	19504		25614	17532	58169	20494		6.629	25015	18225	56470	19905		5.537	24280	18712	55780	18338		24609	18158	56804	18766		24117	18910	56956	19370
	5.561	26228	20201	59811	20388		5.561	19724	17028	62850	14323		5.561	23496	17682	55118	19964		24454	18704	55967	19245		25491	17938	59507	20216		6.662	24111	18045	56483	19582		5.561	23997	18575	54987	18576		24502	17914	56419	18374		23944	18859	57099	19433
	5.584	26934	19816	60664	21696		5.584	18962	17400	64002	14178		5.584	23039	17988	56185	20184		23632	18172	55840	19254		24087	18057	58478	19328		6.696	24155	18379	56523	19398		5.584	24040	18320	55377	19047		24389	17739	57213	17886		24346	18780	56316	19671
	5.608	26750	19353	60942	21365		5.608	18699	17796	64353	14071		5.608	23021	17892	55842	20035		23631	18357	55849	20159		24106	18449	57120	18972		6.73	23660	18760	55468	19753		5.608	23467	18656	56754	19171		23644	17787	56114	18118		24479	18692	57469	19987
	5.632	26467	18907	60328	20614		5.632	19544	18127	64235	14354		5.632	22921	17856	55368	19160		24592	18829	56935	20072		24038	18382	57511	19385		6.764	23250	18347	54526	19955		5.632	23873	18708	57796	19045		23816	17824	55483	18210		24455	18895	58429	19805
	5.655	26450	18887	59698	21015		5.655	19971	18268	64576	14193		5.655	23303	17972	54745	19066		25317	19337	56385	19788		24126	18639	57250	19396		6.798	23716	18000	54788	19701		5.655	23646	18919	57733	19007		24423	17660	56110	18135		24172	18916	57689	19227
	5.679	26206	19710	59313	21182		5.679	19811	17397	63802	14344		5.679	23459	17759	54744	19214		24605	19433	55511	19997		24290	18198	56689	19793		6.832	23939	17980	55214	20080		5.679	23534	17718	56055	19254		24242	18077	56837	17958		24103	18045	57547	19240
	5.703	26510	20188	60246	21511		5.703	20120	17020	63006	14500		5.703	22770	17880	55312	19306		24589	18779	55393	19916		25240	18361	57178	19745		6.865	23780	18022	56031	20206		5.703	23763	17196	55815	19207		23616	18468	57552	18514		24415	18050	58655	19414
	5.726	25798	20103	61241	20540		5.726	19972	17887	63633	14198		5.726	23323	18059	55652	19276		24843	18258	56282	19944		26363	19065	58619	19798		6.899	24174	18197	57432	19238		5.726	24028	17891	55514	19351		24328	17630	57171	18397		24335	18212	58933	19157
	5.75	26299	19813	61483	19521		5.75	19874	18482	63119	14297		5.75	24208	18437	55912	19853		24748	18590	56840	20304		24989	18810	58618	19717		6.933	23605	18366	56420	19485		5.75	24558	18385	56293	18983		25053	17698	58853	18124		24713	18164	58664	19447
	5.773	26540	19837	60851	20348		5.773	20094	18607	63939	14496		5.773	24098	18106	56626	19849		24455	19050	56547	20391		25101	18172	57523	20132		6.967	24474	18596	55303	19458		5.773	24520	18244	56925	19061		24255	17780	59483	18919		25761	17960	58695	19623
	5.797	26704	19520	59215	21018		5.797	20135	18958	65064	14876		5.797	23415	18255	56102	20019		24963	18551	57326	20056		25742	17958	57678	19899		7.001	24083	18476	56150	19617		5.797	24722	18290	56622	19254		24098	17799	58867	20550		26258	18165	58818	19845
	5.821	26586	19477	59973	20272		5.821	20130	18196	65374	15060		5.821	23330	18547	56693	19976		25368	18652	57840	20431		26613	17786	57178	19980		7.035	24000	17684	57396	19748		5.821	24706	18112	56634	19581		24989	18196	59109	20089		25754	18792	59154	19661
	5.844	25952	19323	60801	20084		5.844	20239	18085	65571	14809		5.844	24204	18233	57319	19743		25019	19016	56999	20767		26008	17867	58451	19949		7.068	24912	18351	57670	19334		5.844	25025	17725	57291	20069		25202	17669	59966	19436		25821	19215	59047	19116
	5.868	26175	19678	59720	19961		5.868	20076	17827	64539	14548		5.868	24132	18308	58653	19809		25438	19087	57685	20666		25084	18152	60553	19777		7.102	24924	18080	56895	19093		5.868	25249	18667	58446	20349		24649	17892	60456	18976		25969	19330	59754	19003
	5.892	26835	19597	59216	20135		5.892	20191	17678	65324	14380		5.892	24399	18150	59898	20112		26162	19197	59270	19265		25312	18644	60367	19872		7.136	24414	18281	58314	19668		5.892	24820	18891	58535	20010		25207	18243	60522	18662		25871	18774	60091	19875
	5.915	27250	18841	58488	20642		5.915	20111	17340	64779	14614		5.915	24694	17779	58464	20168		25773	18481	59896	19831		25583	18279	60287	20536		7.17	24529	18188	58402	19165		5.915	24439	18316	59940	19951		25336	18413	58860	18915		25878	18619	61520	19960
	5.939	26706	19059	57853	20621		5.939	19996	17326	65955	14464		5.939	24629	17901	58555	20540		25055	17882	60304	20366		25702	17853	60011	20413		7.204	24378	17922	57131	19648		5.939	25117	18340	59663	19458		26028	17908	60043	19210		26411	18808	61672	20113
	5.963	26186	19681	59065	20158		5.963	20948	17354	66289	14540		5.963	26031	17923	59289	19968		24860	18032	59952	20008		25974	17787	59649	20253		7.238	25578	18325	57911	19297		5.963	26105	18962	58770	19965		25624	17814	60797	19302		26603	18144	60898	20166
	5.986	26047	19497	58793	20095		5.986	20895	17577	64544	14926		5.986	25652	17972	58984	19810		25249	19678	59799	20256		26040	17805	60352	19489		7.271	26964	18332	59188	19374		5.986	25749	18449	60556	19530		25346	17870	60413	19318		26535	17370	60995	20016
	6.01	25113	18994	57286	20550		6.01	20495	17745	65043	14400		6.01	24892	18179	59667	20122		25356	19205	59922	20475		25542	18149	60001	19960		7.305	26430	18196	59609	19625		6.01	25683	17760	61315	19748		25901	18252	60287	19425		26478	18052	60707	19761
	6.033	25503	19179	57530	19964		6.033	20402	17353	66642	14397		6.033	24713	19082	59601	20368		26635	18433	59488	21324		25361	18169	59431	20120		7.339	25833	18033	59257	19388		6.033	25297	17493	62736	19528		25753	18267	60978	19572		26065	18221	61046	19759
	6.057	26134	18970	56325	19737		6.057	20410	16912	65851	15011		6.057	25327	18755	59756	20873		27443	18378	58532	21176		25609	18209	60241	20654		7.373	25933	17850	60669	19510		6.057	25093	17776	62474	20012		25880	17566	62445	19844		26344	18399	62170	20104
	6.081	24909	18753	54284	19753		6.081	20437	17040	65990	15380		6.081	26489	18420	60007	20969		26660	19168	60268	20689		25800	18389	60712	20678		7.407	25765	17691	60926	19603		6.081	25747	18308	61575	19803		26710	17366	61163	19836		26793	18679	62167	20236
	6.104	23742	18864	53648	19437		6.104	19716	17570	66050	15034		6.104	26574	17976	58825	21208		26112	19730	60463	21086		26024	18077	61262	20166		7.441	25616	18085	60274	19322		6.104	26478	18191	61601	19688		27245	17944	60791	19350		26779	18708	62062	20291
	6.128	23381	18799	54516	19560		6.128	19967	17882	66133	14962		6.128	25991	17467	59439	20897		26187	19974	60402	21375		26002	17805	61149	20314		7.474	25916	18754	60786	18994		6.128	27209	17779	61618	19209		27085	18016	60924	18932		26978	18415	62471	20181
	6.152	23346	19106	53465	19201		6.152	20096	17710	65520	14468		6.152	26619	18609	59936	20829		26033	19497	61106	21223		25964	18187	60384	20521		7.508	26247	18432	60587	19758		6.152	26717	17617	61505	19585		27055	18073	62399	19396		27091	18724	63488	20247
	6.175	23370	18998	53003	18942		6.175	20686	17547	65779	14563		6.175	26144	18580	60284	20666		25597	18447	60799	20912		26221	18499	59392	20033		7.542	26107	18103	60905	20118		6.175	26295	17333	61364	19497		25945	17815	62814	19182		26889	18886	62774	20731
	6.199	23528	18715	53291	19030		6.199	20732	17759	66267	14984		6.199	26350	18095	60709	21034		25698	18181	61013	20948		26712	18109	60364	19680		7.576	25415	18171	60014	20337		6.199	26645	17465	60442	20010		25774	17538	62584	19859		27256	18872	62279	20427
	6.222	23329	18227	52321	19176		6.222	20837	17940	66150	14912		6.222	27092	17921	61094	20913		26275	18162	61983	20918		26699	17578	60661	19881		7.61	25087	17836	60093	20127		6.222	26197	18107	60134	19836		27154	17787	61899	20166		26624	19270	61803	19902
	6.246	23181	18342	51604	19602		6.246	21116	17662	65747	14550		6.246	27162	18244	59242	20306		27068	18193	62780	20176		26490	18101	61150	19835		7.644	25482	17826	60482	20021		6.246	26835	18321	61440	19664		27941	17593	61232	19486		27364	19063	61856	19559
	6.27	23237	17986	52775	19693		6.27	21325	17420	66238	14399		6.27	26957	18639	59740	19427		27952	18116	61563	20449		26913	18320	61305	19793		7.677	25657	18272	61479	19443		6.27	26706	17991	62006	19609		26748	17767	61558	19638		27216	19121	62107	19450
	6.293	23552	18174	52942	19560		6.293	21269	18323	67157	14267		6.293	26235	18324	61027	20398		28229	18909	61645	21209		27471	17697	62113	20625		7.711	26344	18726	61347	19667		6.293	26834	17348	60579	19942		26614	18440	61993	20311		26327	19198	62127	19321
	6.317	24253	19231	53009	19402		6.317	20664	18775	67049	14847		6.317	26176	18188	60755	20859		27342	19030	61097	21624		27519	17920	61908	20463		7.745	26471	18498	60408	20123		6.317	27112	17234	60304	20180		27460	18564	62276	19825		27143	18974	61911	19608
	6.341	24567	18547	53123	18985		6.341	21260	17894	67326	15266		6.341	26780	17933	61496	20279		27057	18843	60749	20881		26761	17827	61715	20172		7.779	26548	18343	59647	20558		6.341	26945	17423	60223	19829		27356	18930	62582	19865		26294	18615	62794	19883
	6.364	24550	18352	54908	19488		6.364	21570	18027	66941	14537		6.364	27271	17776	60595	20259		27101	18584	62363	20248		27073	17624	62408	19704		7.813	27136	17414	60367	20734		6.364	26151	17453	61285	19687		26775	18153	62605	20238		26362	18484	63561	19171
	6.388	24968	18988	56511	19697		6.388	20649	18066	67199	14318		6.388	26830	18270	60561	20090		26866	18405	63142	20944		27201	17860	61048	19756		7.847	27705	17249	60808	19827		6.388	26390	18067	61895	19691		26952	18034	61530	20347		26653	19095	62953	18968
	6.412	24721	18929	56593	19974		6.412	20631	17853	66929	14507		6.412	27070	18129	61793	20022		27215	18554	62460	21166		26654	17807	61118	20098		7.88	27742	17936	60854	19498		6.412	26101	18264	61417	19556		26291	18253	61557	20331		25669	19249	62048	19188
	6.435	24098	19400	57067	20094		6.435	21413	17935	66824	14852		6.435	27376	17737	62868	20331		27285	18451	61548	21084		26707	17716	62451	19795		7.914	27058	18197	61993	20028		6.435	26505	18258	62539	19599		26135	17439	61431	20349		25212	18733	63111	19345
	6.459	24306	19255	56682	20003		6.459	21423	18346	67124	15107		6.459	27214	18352	63070	20596		26867	18971	61196	20575		26622	17845	62495	19923		7.948	26833	17710	63116	20243		6.459	26555	18392	62387	19695		26435	17370	61588	20161		26447	18823	63335	20112
	6.482	25356	19350	58256	20678		6.482	21754	18472	67440	14880		6.482	27137	18405	62664	20980		27536	19098	60066	20260		26324	18829	62978	19976		7.982	27155	17208	61778	20401		6.482	26638	18303	61244	19554		25875	17360	61802	19673		27316	19517	63049	20444
	6.506	25570	19608	59216	20995		6.506	21256	18507	67714	14871		6.506	26727	18541	61773	21128		26910	18927	59746	20632		26120	18260	62533	20762		8.016	27436	17202	62179	19844		6.506	26603	18106	60508	19284		27068	17136	62477	19601		27556	19399	61490	20305
	6.53	25219	19676	60155	20387		6.53	20754	18039	65250	14777		6.53	26863	18470	60644	20426		26429	18690	60494	21012		26376	17768	61619	21205		8.05	27122	18405	61281	19824		6.53	26662	17846	60881	19347		27523	17054	62081	19610		27044	18273	61477	20294
	6.553	26299	19849	58098	20127		6.553	20824	17503	65072	15046		6.553	27946	18368	60859	20801		26876	18778	60616	20957		27958	17738	61742	20745		8.083	26658	18088	60982	19586		6.553	26602	18731	60788	19106		26412	17647	61315	19374		26291	17818	63056	20490
	6.577	26557	19410	56444	20022		6.577	21180	17523	66391	15118		6.577	28320	18480	60472	21124		27502	18066	61214	21593		27835	18037	61686	20557		8.117	26063	17752	60758	20336		6.577	26862	19015	60725	19764		26443	18345	61425	19541		26322	18443	62281	19817
	6.601	25649	18700	57237	20358		6.601	21306	17697	66206	15351		6.601	27748	18346	60328	20916		27441	18397	62029	21294		27526	17619	61722	20454		8.151	25911	17366	60543	20588		6.601	26746	18388	60962	20296		27336	17888	62868	19428		27197	18229	62806	19450
	6.624	25499	18773	58556	20885		6.624	20500	17754	66959	15342		6.624	26683	17944	60406	20586		26740	18974	62368	20628		27931	17570	61324	20061		8.185	27388	17646	60666	20614		6.624	27197	17972	61566	19780		28239	18122	64338	19933		27131	17726	62794	20007
	6.648	25842	19508	60472	20839		6.648	20718	17283	66576	14824		6.648	26473	18367	61386	20519		26459	17924	61917	20119		27423	18065	61916	20316		8.219	27579	17844	60554	20606		6.648	27478	17705	62614	20008		27942	19457	65201	20529		26526	18324	63224	20395
	6.672	26438	19046	60549	20287		6.672	21448	17552	66291	14721		6.672	26669	18975	62127	21245		26554	17642	61231	21029		27037	18363	62340	20838		8.253	27153	18351	60724	20186		6.672	27818	17944	62851	19736		27995	18724	63717	20378		26629	18499	63192	20128
	6.695	26985	18883	60482	20234		6.695	21262	18348	67394	15133		6.695	26509	18540	61940	21356		26356	17743	61755	21924		27247	18442	61780	20725		8.286	26921	19455	61293	20507		6.695	27193	18105	63430	19900		28132	17712	64012	19272		27094	18685	61857	20462
	6.719	27659	19326	60748	20092		6.719	21779	18656	67762	14938		6.719	26767	18052	61064	21026		27129	18228	62017	21822		27531	18423	62460	21070		8.32	26642	19288	60942	21211		6.719	26577	17988	62391	19738		27932	17793	64290	19266		26814	18709	63266	20226
	6.742	28084	19413	60044	20435		6.742	21351	18555	67053	14240		6.742	26675	17936	60976	20359		27568	18089	61427	21085		27501	17933	61832	20945		8.354	26913	18165	60496	21229		6.742	25507	17922	62236	20325		27180	17665	61809	19402		26614	18846	62463	19915
	6.766	26869	18628	60346	20580		6.766	21130	18216	67247	14667		6.766	26239	18414	62176	20109		26474	18572	61017	21284		27552	17881	61148	20264		8.388	26963	18502	60805	19943		6.766	25347	17451	61883	20873		25946	17031	61325	19483		26528	17900	62059	20741
	6.79	26100	18344	60262	20433		6.79	20899	18697	67633	14864		6.79	26817	18407	62590	20188		26379	18708	60808	21405		27548	17738	61043	20666		8.422	26576	18856	61637	19848		6.79	26340	18329	62565	20080		25729	16720	62400	19919		27154	18268	61631	21112
	6.813	26024	19022	60134	21026		6.813	20667	18453	66440	15155		6.813	26502	18437	62085	20079		27447	17764	61337	21466		27211	17829	62435	20730		8.456	26487	18514	62293	20063		6.813	26686	18090	62737	20252		26540	17770	61904	19580		26439	18762	61470	20178
	6.837	26631	19197	59357	21108		6.837	20914	18183	65249	15438		6.837	27590	18353	61979	20729		27375	17780	61737	22005		27075	17975	62576	20628		8.489	26654	18170	62163	20145		6.837	26166	17522	61701	20583		27201	18776	62728	19164		26923	18147	61680	20406
	6.861	27066	19016	58574	21107		6.861	20517	18213	65546	15188		6.861	26454	18168	62181	20991		26985	18248	61233	21382		26651	17964	63192	21067		8.523	27353	18136	61806	19392		6.861	26372	17597	61556	20368		27657	18193	63743	19639		26540	18367	61684	20141
	6.884	26189	18972	60170	20658		6.884	20557	17455	65950	14986		6.884	26269	18278	62581	20370		27484	18577	63354	20903		26352	18222	62130	21056		8.557	27444	18107	62612	19996		6.884	26524	18128	61444	20570		28062	18111	64347	19729		26867	18344	63338	19400
	6.908	26576	19259	60796	20244		6.908	21095	16867	66162	14880		6.908	26615	17922	62233	20431		27618	18201	61999	21361		26037	18142	61019	20765		8.591	27657	18251	63041	20628		6.908	26156	18386	61383	20415		27211	17988	63403	19832		27116	18122	63571	19389
	6.931	27179	19302	61236	20780		6.931	20618	17058	66354	14936		6.931	27236	17878	62822	20942		27638	17771	60931	22034		26224	18081	60197	21084		8.625	27735	18076	62618	20455		6.931	26533	18230	62505	20095		26829	17473	62708	20661		27109	18627	62898	19880
	6.955	27762	19322	60578	20875		6.955	20682	17316	68617	14813		6.955	26606	17998	62607	21140		27300	18022	61961	21970		27721	18428	60654	21000		8.659	27898	18015	61643	20232		6.955	26697	18398	62553	20064		26955	17760	61684	20689		26503	18564	61980	19947
	6.979	27576	19554	58912	20145		6.979	21184	17758	67298	14792		6.979	26941	18439	61094	20542		26549	18008	62101	21471		27233	18052	61070	21040		8.692	27519	17565	61063	20240		6.979	26624	17979	62955	20122		27237	18600	61574	20220		26901	18711	63360	20011
	7.002	26666	19887	60971	20156		7.002	21518	17735	67195	14724		7.002	26786	18724	60979	20570		26113	18171	62108	21360		26917	18394	61038	20626		8.726	26579	17954	60773	21023		7.002	27104	18353	62574	19692		26809	18443	61671	20547		27167	18917	64941	20230
	7.026	26986	19707	60856	19432		7.026	21058	17826	67924	14529		7.026	26267	18044	61255	21254		26179	18126	61266	20989		26619	18678	61300	20353		8.76	26320	18120	59856	20733		7.026	27264	17365	61636	19122		26726	17946	61324	20658		26734	18193	64200	20457
	7.05	27271	19107	59685	20026		7.05	20881	17533	68241	14684		7.05	26434	17160	61599	20946		26900	18609	61421	20724		26599	18077	61170	20135		8.794	27059	17924	60524	20130		7.05	27128	17130	61174	19912		26857	17482	60591	20144		27102	18702	63125	20015
	7.073	26982	19094	59709	21044		7.073	21280	18039	66841	15117		7.073	27487	16954	62034	20933		27096	18727	60769	21324		27230	17387	61173	20045		8.828	25834	17877	62382	19465		7.073	26630	17531	60925	20045		27344	17459	61265	20171		26951	18563	61865	20076
	7.097	26818	19381	59767	21666		7.097	20689	18283	67652	14972		7.097	27621	17250	61067	20821		26239	18093	60198	21291		27596	17138	62086	20324		8.862	25499	17858	62398	19828		7.097	25848	17682	61605	19843		27878	18004	62867	20516		27295	18494	61566	20790
	7.121	26808	19366	60237	21200		7.121	20849	18135	67330	14572		7.121	27269	18034	60829	20813		26498	18195	60547	20956		26359	17306	61075	20272		8.895	26520	17680	62208	20399		7.121	26297	18230	61660	19550		27861	18417	62315	20643		28010	18795	62518	20713
	7.144	26626	19325	60072	20549		7.144	21111	18100	67211	14779		7.144	27145	18182	60514	20057		26866	18544	60748	21179		26353	17783	61657	20727		8.929	26562	17558	62723	20706		7.144	26588	17960	61137	20113		27451	18385	61365	19988		27580	18508	63416	20604
	7.168	27280	19225	59621	20392		7.168	21370	18833	66267	14844		7.168	26760	18001	60779	20619		27054	18643	61127	21084		27601	17542	60419	21261		8.963	26973	17356	62796	20271		7.168	26427	17728	61002	20553		27835	17724	61682	20411		27220	18530	63438	20848
	7.191	26614	19558	59103	20809		7.191	21676	18164	65488	15053		7.191	26878	17724	60788	21014		27610	18399	61324	20777		27597	17930	60271	20957		8.997	27437	17635	61343	20314		7.191	27134	17628	61370	19998		27546	17578	63143	20479		26775	18568	62858	21025
	7.215	26124	19321	59183	20629		7.215	21487	17170	66795	15259		7.215	27367	17452	61035	20267		27706	19039	60229	20494		27027	17927	60491	21024		9.031	26487	18064	61506	19959		7.215	26583	17861	60838	19955		27552	17549	62430	20132		27152	18667	62125	20960
	7.239	26263	19598	58266	20957		7.239	21225	17100	66755	14828		7.239	27196	17374	61867	19762		27292	18658	60067	20451		27414	17677	60479	21252		9.065	26395	18440	61380	20442		7.239	26735	18070	61700	20284		27586	17586	61979	20188		26737	18794	62677	20567
	7.262	27560	18803	57505	20883		7.262	21051	17797	67098	14669		7.262	26848	17689	61601	19956		27341	18309	59968	20893		26188	17147	61026	20685		9.098	27079	17797	61692	20048		7.262	26530	17790	62914	20087		27013	17466	63399	19767		26970	18363	62618	20525
	7.286	28642	18364	59039	20657		7.286	21229	17933	66874	14544		7.286	26654	17946	62076	20036		27684	18050	61454	20296		26527	17613	61071	20242		9.132	26778	17458	60587	20043		7.286	26511	17432	61418	20368		27247	17779	62868	19336		27428	18740	62161	20889
	7.31	27375	18576	59668	21291		7.31	20976	18220	66848	14972		7.31	27051	17574	63612	20741		27663	18464	62600	20753		26627	17326	60424	21419		9.166	26578	17070	61571	20142		7.31	26926	17230	61654	20703		27790	17873	62409	19029		27525	18419	61743	20139
	7.333	25855	18902	60034	21080		7.333	20638	17832	67010	15019		7.333	26853	17799	61645	21192		27498	18272	62427	20984		26394	17439	60457	21474		9.2	27239	17426	61640	19824		7.333	26300	17828	62513	20559		28097	18062	62214	19234		27117	18182	62779	20115
	7.357	26132	18691	60651	21020		7.357	20617	17550	66814	15235		7.357	26969	17985	60964	20907		27000	18603	61759	21054		27323	17299	61132	20911		9.234	27380	17402	61814	20302		7.357	26495	18151	62391	20797		26990	18668	61468	19855		27223	18648	63802	20857
	7.381	26853	18683	60380	21500		7.381	20916	17387	68393	15839		7.381	27085	17725	60582	20997		25656	18758	60844	20985		27309	17309	61617	20340		9.268	26905	17651	62542	20564		7.381	26879	18371	61790	20371		27175	18316	61905	20511		27409	18528	64509	20755
	7.404	26445	18313	59595	21411		7.404	21343	16996	67037	15967		7.404	27890	17790	59301	20873		26751	18769	60051	20920		27262	16792	61213	20834		9.301	26655	18187	62635	20162		7.404	27491	18627	61796	20109		28094	18188	62107	20362		27185	18793	63827	20299
	7.428	27127	18421	60217	21408		7.428	21260	17551	65334	15376		7.428	28043	17946	61007	20806		27224	18934	59242	20769		27528	17340	61228	21498		9.335	26328	18546	61823	20875		7.428	26391	18240	60895	19942		27516	17928	62263	20027		27257	18740	63065	20363
	7.451	27160	18820	59767	21527		7.451	20986	17355	65362	14880		7.451	26974	17845	62573	20619		27367	19171	61295	21245		27484	18355	60115	20718		9.369	27267	18156	62229	21172		7.451	26176	18114	60361	19749		27355	17982	62338	19753		26997	19261	62141	20574
	7.475	26638	19081	60244	21022		7.475	20969	17663	66117	14914		7.475	28181	17327	61978	20623		27232	18658	60745	21165		28491	17745	61974	20377		9.403	27722	17785	62481	20868		7.475	26687	17975	61049	20226		27380	17824	62194	19869		26840	19145	61942	20299
	7.499	26475	18619	60399	20578		7.499	20325	18032	65417	15028		7.499	27695	17645	60946	20801		26887	18085	60336	21352		27742	17172	62243	20221		9.437	26592	17647	61841	20244		7.499	27233	17794	61339	20096		26953	17801	61120	20054		27348	18344	61192	20462
	7.522	26781	18659	60015	21269		7.522	20420	17714	65250	15798		7.522	27049	18092	61280	20608		27086	18017	60536	21132		27819	17308	61424	20781		9.471	26173	17706	62756	19729		7.522	27598	17701	62290	19940		26229	17673	60809	20144		27528	18067	62066	20059
	7.546	26479	18852	59706	21182		7.546	20164	17873	66226	15491		7.546	26946	18188	61381	21202		27193	17664	60058	20599		27810	17192	61851	21067		9.504	27525	17981	62387	20281		7.546	27459	17359	62700	20492		26415	17470	61139	20030		27597	18528	63525	19939
	7.57	27182	18966	59291	20739		7.57	20446	17608	67216	15068		7.57	27579	18062	62113	21646		27567	17411	60240	20550		27793	17695	61462	21401		9.538	28636	17904	61774	20851		7.57	27324	17647	62075	20619		27084	17148	62840	20242		26770	17573	63209	19908
	7.593	27423	18871	58781	20559		7.593	20418	17910	66847	15044		7.593	27281	18233	61433	21211		27472	17882	61126	20675		27361	17913	60864	21822		9.572	28075	17738	60904	21201		7.593	27611	17861	60966	20086		27777	17440	63037	19958		25917	17157	63059	20506
	7.617	26972	19329	59563	20434		7.617	20836	18371	67414	15240		7.617	26952	18155	60540	21168		27912	18313	61301	20208		26600	17861	60760	21365		9.606	26912	17861	60833	20971		7.617	27523	17928	61217	19745		26587	17659	61858	19978		27096	17834	61722	20503
	7.64	26410	19190	60581	20204		7.64	21660	18421	68612	15204		7.64	26897	17781	60375	21047		27851	18448	61650	21006		26887	17941	61875	20713		9.64	27062	17556	61200	20541		7.64	26694	17462	61648	19163		26316	17591	61740	19795		27089	17912	60642	20409
	7.664	27185	18253	60252	20399		7.664	21173	17993	68824	15494		7.664	27085	17535	59429	20796		27885	18547	61415	20878		27447	17427	61930	21130		9.674	27071	17980	61410	21587		7.664	26850	17666	62315	19891		27121	16956	62725	19769		27591	17948	61971	20326
	7.688	27832	18313	59757	20786		7.688	21760	17693	66752	15428		7.688	27763	17671	59986	20441		28527	18589	62419	21560		27767	17365	61757	21621		9.707	26799	18109	61472	21626		7.688	28305	17709	61142	20934		26554	17217	61080	20213		28551	18628	63252	20339
	7.711	27989	19207	59622	21175		7.711	21582	17810	64962	14880		7.711	28157	18196	61039	20739		27929	18571	61123	21552		27320	18400	62534	21678		9.741	26988	17599	61118	20558		7.711	28363	17774	61165	20565		27383	18385	60074	20555		27909	18535	63002	20912
	7.735	27640	19167	59809	20582		7.735	20633	17814	65917	15033		7.735	27696	17817	61343	20973		27409	18031	59722	21110		27010	18649	62633	20870		9.775	27618	17602	60500	20438		7.735	27674	17920	61319	20350		27762	18877	61375	20144		27209	18177	63553	21121
	7.759	26431	18799	59706	20511		7.759	21327	17824	67073	15195		7.759	27388	17320	61279	21105		27279	17905	60867	21512		26464	17712	62197	20541		9.809	27147	18027	61179	20925		7.759	27407	17914	61852	20838		27928	18120	61136	19969		27172	17796	63547	21137
	7.782	26506	18880	59002	21847		7.782	22013	17930	66903	15318		7.782	27574	17664	62253	20502		27291	17599	61290	21379		26785	16867	61216	20872		9.843	26929	17883	60581	20183		7.782	27251	18084	61848	20557		27298	18109	60772	20320		27252	17921	62050	21025
	7.806	27714	18315	59958	21606		7.806	21637	17865	66825	15392		7.806	26971	17487	62379	20578		27170	17794	60943	21053		27752	17364	61276	20702		9.877	26414	17589	60166	19809		7.806	27778	17953	60785	20048		27343	18355	61897	19900		27570	18140	61941	20626
	7.83	27699	18113	60944	21366		7.83	21024	17666	66428	15236		7.83	26762	17985	60884	20895		27152	18265	60010	21140		28066	17942	61479	20435		9.91	26605	17823	61371	20378		7.83	27595	16972	61457	20240		27183	17598	61305	19581		28102	18484	61278	20827
	7.853	26980	18638	60149	21192		7.853	21345	17790	66388	15312		7.853	27747	17453	59516	20721		26941	18056	59431	21742		27788	18096	61381	20398		9.944	27425	17274	62600	20484		7.853	27750	17264	61048	20586		26998	17423	60277	19444		28137	18388	60758	20824
	7.877	26907	18470	60254	20760		7.877	21663	18252	66611	14478		7.877	28157	16904	58948	20967		27158	17956	59964	21535		27082	18551	61469	20489		9.978	27367	17195	61706	20607		7.877	27801	18288	60709	19943		26694	17607	60126	20239		26955	18333	62283	20392
	7.9	27265	18157	59539	20655		7.9	21715	18452	67019	14632		7.9	28095	17275	58794	21201		26968	18432	61375	20748		27260	18312	60624	21083		10.012	27363	17294	61488	20138		7.9	27227	17788	62141	20232		27196	17383	60861	20850		26576	18297	62425	20623
	7.924	27041	18444	59036	21484		7.924	21229	17601	66077	14864		7.924	27882	17470	59117	20400		26264	18420	62101	20877		27184	17824	60253	21074		10.046	26921	16732	61812	20135		7.924	27394	17397	63331	20626		27140	17529	60475	20487		26997	18204	61745	21135
	7.948	27484	18906	59198	21421		7.948	21262	16939	65932	15156		7.948	26941	17973	59841	20314		26968	17606	61809	21352		27103	17702	60660	20834		10.08	27421	17426	61543	19911		7.948	27192	17778	62440	19549		27201	17462	60629	20360		27529	18081	61804	21069
	7.971	26560	19256	58541	21244		7.971	21310	17120	66306	15144		7.971	27403	17925	60424	20274		27299	17942	61510	21569		27091	17462	60858	21121		10.113	26817	17567	61706	20085		7.971	26431	17475	61888	20143		27318	17918	61003	20623		28061	18388	62039	20694
	7.995	26996	19193	59663	21339		7.995	21357	17669	66976	14943		7.995	28070	17885	59869	20773		27655	18104	61203	21227		27494	17247	61501	21388		10.147	26810	17357	61737	21300		7.995	27084	17503	61934	20220		27800	17227	61153	20564		27698	18873	61939	21165
	8.019	26627	18566	60666	21739		8.019	21308	17622	66324	14885		8.019	28411	18116	59988	20824		26790	18102	62025	21199		26765	17163	61084	22118		10.181	27758	17141	60154	21250		8.019	27321	17680	60956	20252		28162	17632	60705	20226		27651	18097	61320	21364
	8.042	26809	18401	60205	21626		8.042	20434	17190	65403	15351		8.042	27618	17598	60908	20426		26626	17907	60983	21937		26834	17209	59440	21883		10.215	27411	17133	59947	21097		8.042	26832	18259	60371	20579		27084	18034	62088	20163		27583	17499	62792	20836
	8.066	27536	18710	59062	21332		8.066	20506	17112	65712	15631		8.066	27177	17224	60435	21074		27156	18225	60353	21943		26557	17742	59246	21714		10.249	27828	17037	60322	20830		8.066	26777	18441	59650	20450		26363	17519	62060	20594		26885	17444	62997	20508
	8.09	26712	18312	57821	21061		8.09	21319	17892	66889	15946		8.09	27082	17481	60241	21399		27049	18102	59986	21694		27378	18089	60510	21382		10.283	27682	17271	60388	20366		8.09	27829	17710	58666	20081		27249	17565	61999	21085		26620	17976	61729	20108
	8.113	26279	18263	57889	21340		8.113	20996	17778	65121	15570		8.113	26883	17439	60220	21077		27265	17985	58905	21647		27824	17953	59423	21638		10.316	27181	17709	59568	20837		8.113	27659	16828	59767	19977		28423	17777	61178	21221		26364	17797	60657	20522
	8.137	26531	18232	59082	21463		8.137	20900	17194	62920	15049		8.137	27248	17418	59837	21148		26677	18336	59288	21487		27462	17914	60107	21244		10.35	26818	17726	59283	20880		8.137	27376	17010	60450	20128		27884	17636	60888	21315		26347	17936	60318	20785
	8.16	26930	18106	58368	22146		8.16	20980	17304	63501	15166		8.16	27431	17245	59467	21371		27359	18977	60539	21297		27251	17901	61121	20851		10.384	27587	17622	60456	21168		8.16	26075	17447	59773	20283		27519	17806	60245	20791		26598	17633	60632	20771
	8.184	28161	18212	57758	21889		8.184	21104	17287	66504	14953		8.184	27343	16733	60740	21337		27626	18621	59405	21565		26745	18023	60213	20510		10.418	27076	17889	59956	21038		8.184	26099	17558	59733	20218		27629	18558	60597	20532		26418	17485	60095	20762
	8.208	28559	18676	58452	21691		8.208	21192	16975	65641	15149		8.208	27335	17591	60656	21267		26726	18818	57736	21418		27121	17141	60722	20473		10.452	27064	17382	58954	20710		8.208	27071	17635	61119	20426		27229	18010	59832	20675		26956	18102	60149	20961
	8.231	27990	18086	58433	21773		8.231	20849	17551	65175	15292		8.231	26944	17394	61355	21104		26223	18394	58265	21096		27259	16807	60252	20317		10.486	27065	17178	59177	20425		8.231	27602	17214	60547	20985		28066	18323	58818	20338		26423	18507	59329	20766
	8.255	27065	18253	57174	21419		8.255	20898	17436	62814	15474		8.255	27130	16775	59934	21553		25837	18169	59573	21646		27055	16486	58745	20346		10.519	26901	17412	59159	20264		8.255	26750	16797	60277	21451		27887	17678	59075	20257		26649	17783	59828	20627
	8.279	26189	18883	58008	21342		8.279	20117	16831	61538	15530		8.279	27933	16987	59816	22255		26480	18527	59144	22207		27124	17262	57840	20870		10.553	26983	17387	58909	20456		8.279	27389	17538	59102	20924		27161	17514	59758	20730		27186	17574	60319	20858
	8.302	27447	18195	58182	21462		8.302	20994	17580	61594	15261		8.302	27603	17281	58476	21739		27006	18670	58177	21628		27930	17930	57287	21325		10.587	27211	17817	59255	20357		8.302	28003	18376	57201	20335		26985	17717	59788	20855		27568	18306	59026	20292
	8.326	27925	18335	57806	21941		8.326	21307	17748	62489	15329		8.326	27077	17597	58424	21688		26645	18319	58622	21236		28020	17346	57572	21177		10.621	26606	18210	58252	20361		8.326	26543	18555	58285	20003		26957	17920	60142	20707		27417	18618	59562	20427
	8.349	26893	19030	57515	22115		8.349	20936	17932	61813	15831		8.349	26437	17549	57448	21656		26622	18024	58754	21446		28055	17172	58034	21755		10.655	27043	18089	57646	20843		8.349	26638	17769	57528	20565		26360	17444	59302	21177		27304	18476	59260	20797
	8.373	26571	18858	57751	21687		8.373	21352	17768	62831	15334		8.373	26761	17741	57622	21209		27429	17698	57758	22128		26623	17762	59092	21714		10.689	27439	17554	58032	20957		8.373	26769	17427	59066	21125		26679	18001	58013	20657		27906	18303	59868	20881
	8.397	27028	18995	57388	21328		8.397	21338	17247	62546	15293		8.397	26942	18324	58399	20884		27670	18300	57908	22540		26304	17968	58387	21743		10.722	26498	17405	58250	20566		8.397	26471	17254	59496	21094		27009	17725	57468	19970		27370	18241	59705	21120
	8.42	27103	19222	58137	21652		8.42	21156	17344	61575	15792		8.42	26175	17999	57455	21459		27398	18801	59028	22358		26575	17727	57662	22150		10.756	25929	17363	57370	20802		8.42	26980	17498	59510	21130		27462	17789	58245	20192		26478	18313	59130	21063
	8.444	26953	18792	58316	22363		8.444	21364	17723	61008	16044		8.444	25444	17274	56658	21120		26650	18423	58728	22361		26522	17809	57376	22061		10.79	26502	17498	57048	21473		8.444	27606	17460	59164	21576		27526	18368	58701	20432		26896	18255	58739	21179
	8.468	26785	18560	57737	21833		8.468	20521	17957	60296	16503		8.468	25871	16896	57139	20888		26567	18463	57388	21786		26079	18044	57081	22555		10.824	27017	17424	56420	21140		8.468	27631	17953	57583	21458		27454	17985	58912	20729		27039	18370	58803	21949
	8.491	27354	18827	57617	21412		8.491	20598	17444	59582	16804		8.491	26408	17442	56141	21008		25850	17929	57189	21827		27049	18389	56990	22351		10.858	26266	17479	57058	20897		8.491	26921	17813	56975	20826		27528	18172	58696	19964		26419	18580	58527	21549
	8.515	26797	19253	58145	21568		8.515	20095	16925	60132	16163		8.515	25933	18281	55260	20798		25916	17482	56817	22238		26708	17997	56374	21780		10.892	26482	17960	57877	21219		8.515	26598	18155	56953	20723		27388	18160	58702	20663		26120	18674	58271	20687
	8.539	25653	18580	56758	21142		8.539	20671	17497	59137	15724		8.539	25713	17647	55514	21037		26124	18050	56584	22231		26195	17956	56345	22234		10.925	26511	17864	57506	21723		8.539	26645	18528	57035	21508		26014	18166	57637	21501		25637	18742	57256	20540
	8.562	25830	17923	55250	21204		8.562	20952	17938	58160	15594		8.562	26149	17448	56046	21634		26017	18192	56959	21613		26479	17968	56555	21959		10.959	26702	17198	57151	21954		8.562	26562	17786	56758	21862		26459	17718	57787	21304		25658	18420	57064	20972
	8.586	26241	18700	55076	21246		8.586	21164	18296	59053	15784		8.586	26658	17617	56137	21523		26297	18620	55805	21662		26000	18303	55920	21554		10.993	26208	17465	56447	21704		8.586	26465	17861	56632	21569		26355	17975	58329	21616		25631	18050	55788	21432
	8.609	26307	19119	54845	21695		8.609	21026	18291	59122	15855		8.609	26119	18271	56226	21296		25669	19311	54895	21940		26020	18050	55883	21451		11.027	25534	18043	55510	21949		8.609	26669	18051	55908	21335		26093	18219	57050	22317		25804	18539	56317	21771
	8.633	26217	18895	53507	22280		8.633	21039	18518	59039	15839		8.633	25563	17905	56285	21797		26662	18563	55137	22754		26443	17854	54787	21634		11.061	26152	18061	55619	21378		8.633	26437	18332	55306	21108		25869	17921	57079	22313		26426	19517	56690	21667
	8.657	26316	18846	53786	21934		8.657	21419	18851	57134	15937		8.657	25635	17298	55256	22037		26941	18371	55613	23693		26749	17889	55380	22156		11.095	26118	17777	55706	22179		8.657	26242	18827	55375	21158		26073	17651	56067	21917		26485	19452	57336	21719
	8.68	26217	18923	53829	22293		8.68	21073	19404	56161	15926		8.68	25828	17556	56164	22260		26283	18807	55222	23601		25976	17950	55250	21983		11.128	26544	18159	55567	22496		8.68	26829	18386	55321	21866		26404	18385	55670	21372		26778	18961	55919	21383
	8.704	26985	18620	53353	22928		8.704	20199	18695	56410	16078		8.704	26392	17099	56487	23597		26343	19091	55392	22625		26291	18253	54470	22494		11.162	27456	18646	54914	21966		8.704	27160	17620	55454	22421		26866	18740	55570	21548		27400	18942	55938	21922
	8.728	27313	18609	54255	22608		8.728	20506	18332	56951	16982		8.728	26182	16882	55458	23424		26391	19110	54622	23070		27014	17686	55716	22917		11.196	27006	18338	55225	22268		8.728	27261	18208	54640	23137		26744	18532	55466	21860		26798	18790	56780	23146
	8.751	26556	19215	54709	22814		8.751	21373	18324	56624	17393		8.751	26117	17548	54559	23060		26176	19270	53914	24418		27395	17984	57084	23518		11.23	25703	18424	54920	22369		8.751	27066	18684	53946	23114		26789	18568	53976	22418		27112	18435	56197	23275
	8.775	25603	19446	54781	23629		8.775	22232	18667	56664	17314		8.775	26069	18706	54978	23451		26059	19181	54872	24646		26823	18179	56298	23518		11.264	25149	18000	54057	22825		8.775	26181	18459	54912	23066		26504	19029	54154	22915		26865	18281	54014	23174
	8.799	26128	19565	55028	25077		8.799	22476	19138	56980	18268		8.799	26154	19231	54998	23500		26381	18672	54836	24374		25967	18145	54710	22872		11.298	25663	17977	54486	24211		8.799	26563	18296	55368	23334		26007	19266	55214	23166		26584	18471	54023	22905
	8.822	27079	19460	55607	25992		8.822	21795	19258	56532	19218		8.822	26348	19182	54648	24454		25885	18749	54907	25153		26042	18198	54867	23349		11.331	26189	18312	54801	24367		8.822	26229	18169	54720	23849		26042	19305	55156	23163		25866	19086	55217	23555
	8.846	26805	19853	55135	27613		8.846	20958	19537	56135	20467		8.846	26044	18886	54308	26016		25641	18803	55091	27854		26337	18748	54992	24401		11.365	26688	18845	54776	25276		8.846	25402	17742	54249	25139		25964	18901	54680	24944		26056	20046	56170	25606
	8.869	26150	20161	54372	30227		8.869	20907	19778	55049	23120		8.869	26291	18902	54677	27892		25549	18919	54689	29365		26500	18521	54424	26341		11.399	25479	18763	54495	27343		8.869	25394	17119	54160	27048		26610	19205	54357	27734		25934	19791	55534	28217
	8.893	26103	20441	52871	32777		8.893	21360	19981	53307	25358		8.893	26865	19294	53737	29053		25271	19432	52577	31735		26786	18381	53481	27532		11.433	25058	18292	53990	29401		8.893	25548	18447	52510	29443		26651	20181	54644	29869		26038	19581	55293	30184
	8.917	26718	20593	53160	36304		8.917	21534	19734	53389	26619		8.917	25875	18892	53592	30820		25211	19288	51906	34714		26312	19089	54162	29525		11.467	25325	18600	53915	31488		8.917	25397	19673	51894	31744		26375	19223	53698	32070		26183	19706	54611	32064
	8.94	26076	20919	51880	38412		8.94	21793	19832	54971	26487		8.94	25634	19007	52512	33666		25783	19137	51543	36025		26065	19824	53922	31907		11.501	26430	19282	53690	33067		8.94	26113	19683	52019	32862		26873	19336	52268	33815		25601	20131	53878	33608
	8.964	26051	19990	51138	38389		8.964	21297	19942	55426	24967		8.964	25759	18427	53288	34610		25570	19280	53215	36447		25966	20000	54274	33108		11.534	25836	19609	53307	33157		8.964	26192	19425	52433	32866		26718	19478	51680	32867		25514	20128	53442	32883
	8.988	25681	20136	52479	37189		8.988	20656	20521	54095	23506		8.988	26846	18802	53263	33546		25196	19565	52754	34812		26003	19070	52848	33881		11.568	25418	19850	52879	32666		8.988	26093	19087	51875	31486		26519	19847	52455	32014		25905	20183	52895	31523
	9.011	25938	21199	53219	34824		9.011	21105	21372	53012	22433		9.011	25965	19386	52318	32909		25244	19123	51310	32623		26176	19057	51981	32872		11.602	26215	19975	53513	31721		9.011	26207	19025	51331	30449		26161	19793	53316	30855		26397	20380	51483	30491
	9.035	27056	20813	51855	31894		9.035	21378	21448	52005	21637		9.035	25673	19565	53016	32021		25793	19726	50047	31394		26437	19810	51925	31518		11.636	26247	20193	53478	29400		9.035	25317	20216	52157	29663		26093	20163	53041	28885		26392	20646	52242	29615
	9.058	26288	21656	51029	30181		9.058	21586	21858	51557	20338		9.058	26245	20511	51643	30520		25781	20251	51366	30032		26383	19953	51103	31078		11.67	26172	20248	52085	27184		9.058	25686	20974	52830	28499		26542	20415	52283	27225		25661	21074	53050	27992
	9.082	25703	22711	51419	28879		9.082	21240	22306	53226	19897		9.082	25865	21222	51886	29320		26056	21252	51723	27889		26064	19867	52946	29719		11.704	26063	21009	51223	25944		9.082	26219	22079	51666	27209		26187	20778	52300	26784		26378	21348	52460	26495
	9.106	26463	24195	52299	27823		9.106	21503	22513	52877	19930		9.106	25658	21949	51775	27035		26013	22260	51064	26611		26002	20489	53281	28136		11.737	25603	22214	50800	26316		9.106	26591	22555	51195	25692		25896	21883	52550	26157		26239	22869	52378	25335
	9.129	27121	25062	52052	27635		9.129	21216	23353	52625	18919		9.129	25436	23001	51914	25742		25399	22683	51873	26626		26089	21367	51673	26878		11.771	25295	22759	52021	26000		9.129	27552	22810	51564	24787		26376	22369	52192	25687		26932	24076	52970	24801
	9.153	26511	25709	52110	26713		9.153	20854	23829	52378	17469		9.153	25430	23385	51547	25044		24966	23269	52770	26173		26039	22388	51674	26543		11.805	25392	24385	51781	25335		9.153	27567	23332	51603	24721		26302	24148	51072	24472		27016	24041	53668	24889
	9.177	26370	26539	51596	25797		9.177	21202	24335	51015	17294		9.177	25303	24556	51131	25100		25237	24710	52647	25423		26673	24374	51752	25765		11.839	26376	25593	50516	24396		9.177	26743	24084	51191	24594		26686	25333	50290	23856		26595	25211	52629	24697
	9.2	26958	28068	52049	25550		9.2	21379	24669	51219	17431		9.2	26051	25542	50655	25697		25735	26153	51636	24756		26235	25458	51779	24672		11.873	26690	26233	50098	23230		9.2	26654	24874	50940	23674		26175	25535	51099	23604		26929	25940	53546	24232
	9.224	26710	28682	52124	25574		9.224	20911	24654	51612	17588		9.224	26116	26115	49389	24737		25365	26149	50758	24493		25939	25930	52243	24199		11.907	27056	26795	51503	23094		9.224	27286	25815	50927	23314		25781	26578	51996	23359		26826	27138	52827	23452
	9.248	27131	29774	52663	25343		9.248	21054	24760	51263	17284		9.248	25922	26946	48888	24007		24844	28184	50486	23759		25105	26776	52260	23905		11.94	26040	27154	52344	23748		9.248	26387	27419	51075	23239		26810	27510	51175	22549		26208	28170	50219	23211
	9.271	27025	31490	51458	24689		9.271	21315	24503	49972	17177		9.271	25714	27914	48934	23872		24866	28944	51329	23292		25894	28350	52150	23653		11.974	25562	27353	50557	23517		9.271	26001	26450	50091	22830		26491	27928	49702	21978		26104	28184	50824	22740
	9.295	26890	32905	50749	24183		9.295	21802	24208	50993	17464		9.295	25268	29001	49531	24212		25134	30071	51028	22733		27076	28588	52533	24103		12.008	26008	27958	51119	22883		9.295	25790	28108	49897	22983		26450	28588	49204	22125		25857	28341	50908	22625
	9.318	27132	33880	50312	23584		9.318	21714	25226	51199	17557		9.318	25167	29520	50138	24454		25474	29856	50442	22599		26949	28638	52570	23771		12.042	26148	29084	51247	22931		9.318	26027	29485	49867	22498		26983	27861	49519	22959		26435	27961	50930	22467
	9.342	27159	33036	50234	23924		9.342	21300	25706	50538	17788		9.342	25889	29667	50208	24578		25876	29028	49551	23353		26570	28900	52323	23171		12.076	26139	28883	50607	22560		9.342	26335	29136	50125	22459		27009	28014	49769	23300		26303	28073	50939	21958
	9.366	26813	32095	49996	24146		9.366	21632	25136	50512	17670		9.366	27359	29561	51350	24688		26367	28585	49515	23597		26526	29752	51018	23058		12.11	26271	27985	50392	22150		9.366	25812	27902	50213	22417		27347	27785	50581	22748		25102	27906	50268	22119
	9.389	26884	32427	49248	23530		9.389	21822	24388	51020	17701		9.389	29213	29932	51606	24640		26324	28180	49276	22812		26506	29192	51985	22596		12.143	26177	26725	49486	22251		9.389	25722	26972	50661	22272		27292	27776	50685	22070		24906	28311	49940	22205
	9.413	26829	30248	49291	23782		9.413	21964	23996	51484	17740		9.413	34190	28454	51162	23900		27036	28403	50440	22632		26363	27691	51775	22784		12.177	25607	27209	48489	22210		9.413	26463	25998	50242	22172		27561	27293	49591	22259		25277	27904	50362	22241
	9.437	26809	29073	49722	23471		9.437	22352	23925	50632	17414		9.437	46370	28252	51126	23760		27122	27896	49580	22208		26235	27631	51424	22690		12.211	25874	27947	48873	21501		9.437	26934	26008	49759	22229		28237	26363	48680	23355		26053	27311	50551	22372
	9.46	26791	29438	49642	23783		9.46	22265	24472	49463	17306		9.46	78463	28702	50890	23335		27481	27617	49049	22327		27185	27064	51426	23141		12.245	26487	26494	47765	21409		9.46	26109	25825	50216	21997		30942	26540	48795	22992		25933	25916	50122	22408
	9.484	26506	28654	50399	24250		9.484	23561	24241	49695	17753		9.484	145239	27965	52232	23764		28607	26902	49094	22803		27850	26295	49919	22787		12.279	28007	25654	46473	21851		9.484	26347	25183	49621	21658		33372	25697	48486	22631		26207	25945	49728	21747
	9.508	26555	29662	48197	23282		9.508	27308	23183	50434	18125		9.508	236220	27555	55062	23508		28508	26180	48450	22927		27690	25990	49406	22620		12.313	29129	25478	47736	21607		9.508	27963	24537	50044	22070		36282	24870	48190	22653		27018	26430	49733	21887
	9.531	26909	29331	47989	22546		9.531	57059	22669	51503	18108		9.531	313507	29082	56043	24122		29179	25621	47596	23258		28483	26376	48756	22556		12.346	30430	25913	48306	22300		9.531	28816	25418	49617	22831		40123	24553	48934	21926		28414	25332	49368	21740
	9.555	27442	28610	49439	22915		9.555	196338	22560	54904	18830		9.555	356047	30122	54674	24269		39444	26188	47935	23892		30043	26568	48374	22559		12.38	38308	25732	49968	22488		9.555	37897	24408	49204	22852		53157	25092	50081	22175		34224	26217	49349	22772
	9.578	27880	28473	50051	23051		9.578	532341	22626	68495	20074		9.578	350990	28811	52932	24311		96576	26538	51031	24235		34995	26319	48955	22218		12.414	79281	24387	50877	23100		9.578	94654	24474	51674	22950		118399	24914	52054	23400		66146	27367	49386	22834
	9.602	29992	28523	49301	23197		9.602	986880	23198	87440	21184		9.602	325680	28675	52539	24409		284120	26368	56053	24652		70258	25454	49434	22772		12.448	189960	24621	53644	23732		9.602	297246	25302	57817	23340		322296	24806	58913	24050		167226	25593	51551	23018
	9.626	32558	28225	48632	23605		9.626	1389370	23805	101130	22688		9.626	285984	28309	51632	24939		662458	25892	65840	26355		214562	24960	53985	23676		12.482	371802	25089	59791	24260		9.626	706906	24645	70714	25060		681129	24536	70682	24674		357134	25491	57999	23897
	9.649	35624	27882	49344	24343		9.649	1561457	23867	108398	23401		9.649	237490	26986	50781	24761		1138455	26267	78816	27009		536340	25806	64426	24923		12.516	568947	25401	65812	24811		9.649	1201904	25118	86364	26926		1103334	25204	83291	26132		559321	26487	62845	24104
	9.673	37233	28040	50376	23808		9.673	1611213	23827	108980	23973		9.673	202302	26072	50526	24457		1445861	26173	89667	28334		937251	26074	76604	26008		12.549	677303	25477	69521	25550		9.673	1595059	25342	96642	28740		1414790	25693	91245	26697		701870	26455	66442	25112
	9.697	37707	26869	50169	23892		9.697	1454667	24425	102198	23992		9.697	174299	26547	50992	24136		1519272	25911	94366	29352		1277504	25462	86123	27233		12.583	701008	25663	70254	25933		9.697	1793074	25821	102646	29607		1492295	25272	95058	27299		732121	25758	70236	25360
	9.72	37028	26507	50825	24339		9.72	1181349	24546	92658	22807		9.72	150795	27300	52401	25184		1430106	26052	91861	29410		1508865	25630	91008	28249		12.617	650691	25557	70623	26767		9.72	1685404	25993	103817	30010		1423666	26418	92710	28455		669648	25053	71276	26637
	9.744	35233	28490	51060	26195		9.744	905950	24339	85087	21783		9.744	128533	27806	54229	26287		1281949	27289	86558	28918		1496634	26362	91606	28353		12.651	565004	25980	68005	27392		9.744	1469566	26456	99801	30205		1255792	26889	89933	29050		572110	25864	70232	27729
	9.767	34501	30115	50871	27969		9.767	694181	24642	77695	21283		9.767	109010	27424	53855	27901		1053797	28456	81175	29372		1353390	26408	87882	28587		12.685	463305	27207	64614	28199		9.767	1190411	27546	90533	30040		1016367	27580	83379	28507		483992	27351	66813	27785
	9.791	33306	32757	49768	30077		9.791	546954	24298	71279	20602		9.791	94939	27348	54646	28269		844898	28698	76148	29025		1114358	26905	84444	29292		12.719	374302	27300	62318	27770		9.791	977389	28264	82866	29203		797842	27683	77155	28144		405217	28263	64290	28060
	9.815	32069	36647	49577	33362		9.815	449530	23917	66894	20350		9.815	82020	28246	54991	28510		662860	29386	72406	28478		922408	27990	78924	28647		12.752	296473	27968	61257	27548		9.815	791267	28434	76802	27754		626212	27463	74477	28284		324106	27817	62791	27993
	9.838	31960	39299	50852	35727		9.838	371323	24797	63970	20303		9.838	71975	28010	53336	28225		520330	29150	70029	27755		742477	27591	75326	29199		12.786	242430	27260	59435	26487		9.838	638113	27738	72635	27468		504371	26160	69959	27373		263571	27432	59863	27302
	9.862	31153	40425	51491	36208		9.862	311585	24939	60232	19908		9.862	62979	27264	52858	27555		430419	28775	65672	27132		600668	28085	69794	27958		12.82	203157	27269	57823	25772		9.862	529457	26605	69394	27635		423748	26497	65204	25559		221795	27953	57740	26049
	9.886	30975	38978	50638	35691		9.886	268369	24287	57871	19964		9.886	57280	27105	53161	27021		367306	28009	63176	25967		485010	28809	66129	26559		12.854	174833	28054	55951	25981		9.886	436664	25816	65234	26236		348553	25913	63728	25590		186499	27762	56203	24902
	9.909	32569	37673	50670	33949		9.909	224223	24759	58231	19707		9.909	52512	27146	51969	26673		300961	25923	61987	25981		385870	28133	63255	26677		12.888	148744	26931	55162	25575		9.909	351142	26106	63413	25017		289457	26200	61020	25467		154214	26695	54792	24766
	9.933	33383	36344	51018	32040		9.933	192513	25130	57647	19366		9.933	48483	27289	51361	26147		256380	24964	58381	25479		314576	27746	61521	25646		12.922	128906	26098	55311	24497		9.933	286148	26559	61589	25172		247152	26670	59776	24781		134493	26204	54473	24032
	9.957	32972	34641	51531	30444		9.957	163065	25220	56984	19467		9.957	46982	27470	51396	25529		216113	25578	56862	24881		269148	27284	60510	24435		12.955	112937	26085	53843	23619		9.957	253127	25978	60586	25257		207479	26423	57619	23980		117823	27117	55091	23951
	9.98	32884	33049	52318	28753		9.98	138379	24002	56212	19307		9.98	45227	27204	52089	24996		185843	27496	56742	24791		229219	27300	58525	25067		12.989	97742	25825	52515	23544		9.98	220188	25754	59787	24850		174576	26407	56746	23872		101779	26865	55267	24008
	10.004	35034	32728	52613	28337		10.004	118071	24346	56336	18850		10.004	42154	26359	51911	25186		162057	27360	56005	24750		193647	27446	57369	24963		13.023	86788	25244	53063	24222		10.004	189550	26140	58725	24797		153858	25566	55955	24553		92112	26486	55165	24513
	10.027	36240	32212	51695	28005		10.027	102230	24808	55439	19635		10.027	39688	26251	50577	24663		141268	27216	55946	24359		172926	26072	56220	24797		13.057	75501	25724	51637	24808		10.027	161019	26752	57290	24555		135197	26067	54922	24647		83723	26589	53596	24471
	10.051	35356	31579	50765	27273		10.051	90041	25239	53022	19543		10.051	38776	27540	50006	24431		121105	27846	55449	24363		152299	26086	55565	25123		13.091	67354	26404	51116	24537		10.051	138591	26316	54917	23440		116827	26886	52687	24687		72476	27120	52740	24679
	10.075	34427	31266	51491	26092		10.075	78814	24720	50788	18983		10.075	38213	28408	50922	23921		109229	27774	55154	24925		132099	27060	55443	25096		13.125	63559	27600	51354	24118		10.075	124010	26021	53037	23542		106294	26635	52013	24071		66727	27237	51210	25168
	10.098	34582	30383	51317	25754		10.098	71089	25530	48476	18584		10.098	37137	28426	49988	23346		95656	27370	52866	24762		115240	26732	54804	23662		13.158	58862	29237	50712	24408		10.098	110669	26594	53409	23441		92457	26212	51538	23167		61890	28066	50512	24711
	10.122	34609	29847	48997	25423		10.122	63574	25630	48794	18810		10.122	36914	28117	48784	22966		87170	28013	51770	24171		100877	25984	53222	23959		13.192	55594	31996	50924	24721		10.122	97467	25896	52188	23091		83221	27383	51124	23306		57708	29670	49483	24557
	10.146	33668	29241	48099	25004		10.146	58407	26053	50036	18431		10.146	36750	28348	49601	23254		79301	28103	51495	23589		89844	26775	52471	24606		13.226	51683	32527	49434	24479		10.146	86307	25650	50622	23804		74257	27273	51092	23624		54000	30841	48867	24132
	10.169	32868	29867	48724	24200		10.169	55934	26747	50619	17798		10.169	34858	28460	50745	23225		70658	27761	50876	22815		79799	26745	52849	23536		13.26	48485	33374	49586	23706		10.169	78383	26426	50368	23961		68616	27284	52086	23252		48918	30932	49605	22886
	10.193	31306	31124	50687	23497		10.193	50460	26480	52716	18518		10.193	33691	28148	49570	22359		64679	27826	51147	22340		72952	26403	52073	23125		13.294	45815	33399	52565	23110		10.193	71347	27286	50532	23198		62901	26918	52509	22390		46973	31625	50471	23006
	10.217	30671	31280	53846	23680		10.217	45798	26961	54220	18819		10.217	32477	28315	50695	22481		60672	28190	52050	22908		65507	28127	52211	22906		13.328	44123	33110	54920	22158		10.217	64232	27063	53222	22574		57270	27514	53867	22116		46029	32336	52536	22872
	10.24	31009	31539	56780	22561		10.24	43646	26003	55109	18069		10.24	31631	28201	53470	22430		56919	27878	54721	22657		60806	28819	51493	22625		13.361	41841	32172	56960	22433		10.24	57670	27305	56194	22382		53069	28641	55399	21885		41993	32006	54497	21607
	10.264	30925	31423	59106	23326		10.264	41588	25727	55811	18260		10.264	30742	28922	56363	22732		52323	28841	57679	23188		57117	27923	53700	22366		13.395	40836	30918	57968	22433		10.264	52228	28470	59069	22636		49362	29057	56878	21801		38724	31625	56035	22353
	10.287	30410	31343	60289	23933		10.287	40913	25743	55915	18855		10.287	29666	29757	57884	22672		49227	29221	58764	23539		53667	28160	57459	22075		13.429	38454	30970	59082	22227		10.287	48639	28998	60582	21848		46079	28117	59897	22155		37975	32127	58087	23117
	10.311	29984	30400	60458	23484		10.311	41154	25544	56158	19345		10.311	30009	29052	59713	21664		46595	29120	59977	22779		49945	28634	60476	22407		13.463	35601	30320	60809	22951		10.311	47257	29175	61821	21368		45620	27257	61159	22564		36439	31714	59119	23209
	10.335	29708	30233	62294	23310		10.335	42379	24981	56586	19744		10.335	30206	28117	61617	21508		45317	29189	61841	23380		45976	28476	61966	22685		13.497	34282	29089	61712	23082		10.335	44851	28072	62496	22048		44880	27439	60673	22979		34971	30819	59948	23840
	10.358	29156	29981	61626	23637		10.358	49407	24989	56353	19653		10.358	30199	27401	62610	22561		44275	29383	61651	23763		43410	27849	62343	22859		13.531	35289	29579	62799	23346		10.358	43798	27061	63109	23230		43677	27495	62748	23301		34593	29882	60491	23354
	10.382	32159	30148	61188	24266		10.382	59021	25215	55047	19537		10.382	30681	27802	63178	23688		43762	29135	62300	24098		43126	27846	62959	23171		13.564	39465	30070	61304	23930		10.382	44677	27089	62911	23493		44223	27667	60969	22951		37700	29889	60105	23520
	10.406	40733	29790	58385	24514		10.406	66554	25543	55216	19682		10.406	35273	27522	61459	28421		46118	28657	62312	25322		41890	27428	63486	22973		13.598	54989	28791	59207	24218		10.406	54523	27216	61675	22775		53825	27733	58905	23030		47924	28886	59728	23743
	10.429	59683	28962	54740	23994		10.429	69841	25442	53786	20299		10.429	51339	26642	59530	48068		58806	27782	60106	25239		43293	27905	63453	23634		13.632	84007	27775	56856	23086		10.429	81229	26628	60610	22408		79740	26873	57114	23282		67862	27689	56284	23106
	10.453	86862	28750	52700	23198		10.453	68704	25188	49510	20221		10.453	85663	26900	58050	99954		79518	27132	57292	23759		50003	27827	60749	26024		13.666	120129	27471	53910	22943		10.453	121969	26576	56451	22326		116485	25764	55480	23799		98225	27955	53435	22942
	10.476	111142	28846	51508	23448		10.476	63168	25480	46894	19928		10.476	129484	27444	54204	184087		102331	27339	53931	22648		63691	27360	58256	29933		13.7	148125	28056	51369	22608		10.476	163792	27059	53521	22396		147021	26057	53749	24523		125952	28072	51219	23844
	10.5	122048	29542	49624	23276		10.5	56405	25702	45975	19451		10.5	169079	26962	50467	276157		116416	28293	51611	23163		79042	27213	55436	35674		13.734	159304	27789	49272	21800		10.5	191186	26547	51364	22213		161809	26747	51268	25674		139266	28598	50167	23803
	10.524	119303	29424	47996	23740		10.524	48205	25199	44667	19206		10.524	188842	26877	48087	331781		117599	27292	49667	23827		91583	26846	53232	40159		13.767	151311	27446	46328	21892		10.524	197000	26249	47790	21250		158605	26555	47730	25375		135786	28547	49638	23726
	10.547	105563	28807	46108	23659		10.547	41868	25348	45902	18978		10.547	181296	27103	46561	336504		111775	28420	47694	22863		97487	26538	50833	43723		13.801	131588	27513	45250	22023		10.547	181689	26434	45636	21475		145254	26172	46079	25518		122673	27030	46987	23391
	10.571	90237	29397	46310	23207		10.571	37577	24975	46596	19014		10.571	159438	26758	45736	309318		97340	28891	46732	22545		94732	26782	48580	44150		13.835	108389	27950	45221	22233		10.571	155706	26468	46269	21658		123721	26672	45926	24545		103685	27291	46040	23369
	10.595	75841	29728	46096	22702		10.595	36411	24017	49211	21427		10.595	133314	26984	45890	266282		82768	28883	44811	22395		85654	27311	47239	41537		13.869	90271	27770	45214	21724		10.595	126804	27172	46319	21353		102604	26758	44065	24048		85930	27444	45878	23611
	10.618	63287	29959	45998	22782		10.618	34959	24580	52093	25375		10.618	109003	27544	44578	214271		70933	28866	44927	22794		75059	27364	45931	38020		13.903	75081	27617	46590	21878		10.618	102938	27171	45079	21793		85883	27003	44971	23632		73027	28032	46880	23505
	10.642	54937	29825	50693	24841		10.642	33165	24639	55015	29775		10.642	88348	26896	46069	169991		61218	28039	48004	22633		63987	26989	45220	34949		13.937	64411	27540	48004	22963		10.642	87689	27593	45861	22709		73302	26889	48095	24183		63084	28672	50038	24146
	10.666	48941	29537	56947	28292		10.666	32475	24069	57083	34226		10.666	72979	27058	49085	134207		53949	27763	50578	24760		55834	26691	45843	32357		13.97	57110	28221	52151	27031		10.666	76085	27360	50291	23927		64011	26828	52971	26619		55722	27472	54500	25945
	10.689	43981	29693	62672	33932		10.689	32728	24816	55644	38476		10.689	62279	27164	53374	114722		49994	28061	55139	29564		50598	26300	48288	31973		14.004	52249	27179	56849	32249		10.689	67147	26970	56148	27983		57002	26925	56882	30645		49635	27316	58086	29966
	10.713	40386	29623	65182	42516		10.713	33248	24286	53418	38867		10.713	55518	27099	59285	105244		46001	27782	59889	36141		46350	26465	53864	33658		14.038	48233	26586	59349	37773		10.713	60382	27469	60375	34363		52389	26682	60704	36213		45649	27345	60285	36319
	10.736	40655	28261	65685	48147		10.736	34637	24348	50122	36558		10.736	52416	26110	63357	98438		43729	27149	62601	42417		44436	25761	58278	38806		14.072	45115	27521	60718	42698		10.736	55545	27012	61606	41021		49148	26344	61788	41122		44468	27973	60684	42225
	10.76	40887	28190	62759	50298		10.76	35815	24780	47454	33386		10.76	47905	26955	63382	89913		43306	27255	62376	46800		43201	25519	61172	44030		14.106	45666	27837	60494	44552		10.76	53509	25761	61696	44523		47589	26476	59795	43717		44333	27706	61125	45064
	10.784	42453	28287	60567	50474		10.784	34927	23504	46219	30755		10.784	45541	27030	59256	82014		44316	27570	60559	47031		41150	25615	60574	47710		14.14	45561	26729	57097	44551		10.784	51462	25615	60148	44351		46799	26017	58169	44376		43366	27544	60064	45486
	10.807	43387	27935	57638	48746		10.807	34430	23478	43902	28104		10.807	45679	26687	56117	74093		45043	26429	57157	44932		40769	26276	58424	47401		14.173	45309	25880	53159	42163		10.807	50912	25921	56710	43366		46149	25624	56172	42308		43526	28317	56323	43081
	10.831	41947	27959	53433	45202		10.831	33386	23828	42558	26777		10.831	44436	26637	53140	67844		44427	26926	53356	41501		40928	26740	57495	44950		14.207	42845	25486	50245	37966		10.831	49173	26597	51444	40988		45209	26223	53195	40342		42024	26985	52352	40549
	10.855	39393	27639	48667	39850		10.855	32424	23960	41500	24414		10.855	42244	26215	50314	60130		44488	26882	50714	38553		41351	26928	55301	42903		14.241	40775	26074	47712	36503		10.855	48160	25818	47547	37668		43417	25898	49494	37375		40234	26645	48831	37712
	10.878	38194	27140	45596	35544		10.878	30883	23588	39973	22229		10.878	40093	26706	48253	52565		43102	26560	48628	36005		41305	26464	51803	39479		14.275	38571	27351	46190	34239		10.878	45886	25346	47165	33991		41902	25415	45763	34267		39086	27073	47985	33871
	10.902	36734	27610	44642	33067		10.902	29871	23183	39413	21496		10.902	38417	26468	46086	46447		41038	27162	47165	32419		40827	26396	49685	35497		14.309	35745	26981	44594	30854		10.902	43755	26587	45680	30935		40165	25207	44821	30972		37480	26594	46575	31247
	10.926	35337	28507	43543	31351		10.926	29915	23919	37877	21158		10.926	36350	25450	44589	42209		39956	27519	45024	29895		39396	26172	46446	33109		14.343	34713	26674	41984	27772		10.926	42101	26578	45140	28647		38453	25731	44137	28057		36484	27149	44168	29368
	10.949	33192	28228	42212	28941		10.949	29226	23684	36839	20088		10.949	34892	25186	43513	38520		38872	27377	43300	28985		38240	25380	43858	31268		14.376	34685	26304	41179	26483		10.949	39198	26024	42761	26934		36074	26249	43284	27012		34260	26889	42403	27580
	10.973	31996	28693	41194	27169		10.973	28753	23334	36262	19489		10.973	33532	26679	42486	35057		35273	27091	41882	27414		36169	25582	43444	28838		14.41	32135	25889	41320	25546		10.973	37376	26003	40321	26207		35111	25575	41207	25354		31665	26527	41824	25666
	10.996	31107	29292	39741	25698		10.996	27840	22920	35608	19543		10.996	32485	27154	41852	31654		32911	27243	40422	25989		35151	24768	42720	27698		14.444	31044	25836	41198	24664		10.996	36505	25572	39814	24920		34807	26008	40365	24337		31017	26956	40287	25125
	11.02	31524	29825	38843	25045		11.02	28088	23472	35950	18966		11.02	31475	26448	40554	29966		33271	26719	39843	23987		34688	24759	41110	26449		14.478	30036	26202	39890	23440		11.02	34768	25523	39142	23620		33459	26858	40356	25206		30979	27360	39246	24561
	11.044	30745	31135	39356	24781		11.044	27375	26219	36466	18842		11.044	29863	26181	40262	28439		32837	27422	38999	22795		33112	25720	39681	25382		14.512	29911	26223	38334	23053		11.044	34324	26642	39481	23094		32862	26627	39441	24418		30546	27865	38014	23632
	11.067	29902	36238	39770	24654		11.067	26920	39520	35790	18794		11.067	28451	26753	40606	26339		31654	29291	38891	23224		32959	26349	39799	24742		14.546	29535	27434	37502	22573		11.067	33693	26458	38211	22601		31948	26670	39466	23699		29961	27435	38459	22614
	11.091	28842	51232	38962	24394		11.091	26505	82111	34849	18325		11.091	28720	28543	38366	25634		31487	29575	38871	23029		32462	26965	40335	23904		14.579	29486	29963	36653	22022		11.091	32777	26852	37706	22367		30953	27309	38168	22979		29564	27405	37486	22216
	11.115	28837	114750	37416	23026		11.115	25836	169389	34844	18379		11.115	29797	32183	37331	25638		31870	29880	39109	22055		32113	26827	38935	22941		14.613	28239	53844	36726	21814		11.115	32630	28281	37228	22613		30851	29959	38021	21629		29222	36968	36417	21648
	11.138	28504	443866	38208	22420		11.138	24662	288449	34855	18153		11.138	29761	51924	37772	24422		30949	34830	39751	22119		31234	27308	38623	22533		14.647	27846	189817	37481	21779		11.138	31286	33129	36865	21404		31227	44531	37972	21194		28497	102607	36449	20255
	11.162	27442	1663686	38386	22202		11.162	25430	402963	35625	18283		11.162	28531	162844	37165	24098		31830	64319	38399	22453		31411	30768	38365	21999		14.681	27791	690537	36910	21635		11.162	31171	58370	35533	21313		30989	111243	36969	20638		27861	384881	36377	20737
	11.185	27024	4430036	35728	21555		11.185	25933	474561	35358	18532		11.185	27011	581554	35772	22966		30945	156589	37774	22077		30857	46998	37618	21677		14.715	27763	1813791	35695	21145		11.185	30922	137826	36114	21427		30504	290413	37951	20159		27969	1136392	35109	21085
	11.209	26007	8457077	33807	21168		11.209	24974	475747	34500	17372		11.209	26974	1579387	35423	22573		30999	337725	37876	21727		31479	105371	36747	21573		14.749	27119	3420970	35221	20438		11.209	30423	292589	36937	19945		30101	594993	37443	20220		27342	2404027	35357	20305
	11.233	25726	12636818	31727	21421		11.233	24883	423925	34185	16919		11.233	26583	3138940	34572	22393		29952	584774	37185	20950		30951	247512	36526	21130		14.782	26455	5010777	34118	20169		11.233	29779	490754	36292	19302		29383	928208	35573	19955		26449	3823260	34716	19869
	11.256	24629	15337035	31900	20788		11.256	24346	348960	33382	17299		11.256	26012	4783636	34021	21307		28795	823849	36519	20330		30466	471718	36514	20890		14.816	25255	5916618	33047	20345		11.256	30112	659690	35304	20193		29266	1192660	34885	20258		25443	4816164	33175	19380
	11.28	24202	15840493	32127	20386		11.28	24927	275926	33244	17679		11.28	25156	5870295	33981	20472		29036	953421	35874	21215		30255	702192	35393	21108		14.85	25009	5952169	32558	20152		11.28	29933	751682	36068	20589		29376	1292466	34544	19418		25108	5151248	32924	19065
	11.304	23856	14695369	31599	20355		11.304	24359	213798	34032	17332		11.304	24888	6221154	33069	21222		29247	959893	35669	21375		29173	861839	34909	21089		14.884	25771	5370261	33761	20195		11.304	29042	740847	35879	20383		28897	1247619	33895	19146		25158	4939910	33074	19196
	11.327	23678	12636819	32275	20359		11.327	24350	169405	33446	17226		11.327	24575	5872779	33260	21281		29586	862152	35895	21615		28314	934424	35590	21475		14.918	25522	4497457	33202	19875		11.327	28853	654654	34754	19944		28717	1079745	34442	19733		25480	4296159	33225	19413
	11.351	24350	10122613	33288	20589		11.351	24079	133909	33350	16541		11.351	24509	4908167	33545	21157		29118	706657	34968	20989		28349	899877	35993	20761		14.952	25831	3563449	33104	20043		11.351	28939	533357	35016	19676		28984	868871	35341	19952		25805	3488752	34111	19190
	11.375	25021	7873028	34009	20261		11.375	24064	110169	34712	17006		11.375	24776	3924452	33797	21192		28224	542336	34374	20665		28738	773084	35667	20163		14.985	26363	2783021	33686	19520		11.375	28843	424557	35687	20024		28432	681361	35161	19944		26359	2714940	34372	19075
	11.398	24866	6106496	34134	20462		11.398	24403	94670	34458	16872		11.398	25335	3059721	33653	20830		27953	411663	35790	21269		28734	615027	34672	20249			25754	2171581	34877	20183		11.398	28565	330195	35843	19849		27732	525548	34076	19602		26571	2061061	33855	19104
	11.422	24782	4754687	34601	21215		11.422	24928	81855	33458	16783		11.422	25345	2371331	33741	20957		27687	326175	37017	20931		28923	482005	34097	21265			25202	1689941	34443	20298		11.422	27323	255342	36071	19891		27260	408873	33586	19691		26367	1581362	34342	19564
	11.445	25151	3819555	34579	21633		11.445	24351	72443	33320	16654		11.445	24993	1852381	33955	21379		27462	265971	36976	20831		29194	379112	34450	21312			26362	1347543	33992	20255		11.445	28673	208415	34959	19985		27727	327483	34820	20294		25897	1256426	34325	19324
	11.469	25429	3123678	34679	21857		11.469	23666	64454	33701	16836		11.469	24985	1460922	33838	21730		27879	220598	36852	21310		27977	297133	35714	20684			27264	1084026	33959	20573		11.469	29216	175070	34024	19911		28245	272782	36250	19681		25371	1024048	34362	19324
	11.493	25247	2602151	35178	21687		11.493	24254	58077	33322	17005		11.493	24881	1203163	34594	22206		28215	184952	37143	21629		28056	238883	36015	20252			27610	892781	34030	20000		11.493	27069	148259	34652	19826		28152	228618	36082	19338		26320	852173	34722	19998
	11.516	25912	2163356	35581	21476		11.516	25018	51797	33338	17088		11.516	25308	1003837	34809	21800		27797	158294	36101	21456		28716	202905	36447	20992			28033	747247	33532	19901		11.516	26565	126872	34461	20570		27812	191968	35062	19202		27771	718579	35985	20464
	11.54	26197	1814372	36214	22222		11.54	25088	48004	33696	16648		11.54	24921	835880	34956	20733		27555	135006	35648	20898		27729	175401	36359	21801			27668	627492	33227	19870		11.54	27204	109633	34123	20076		27716	164022	34522	19509		28412	605396	36091	20220
	11.564	25618	1539676	36245	22422		11.564	24534	43702	33496	16341		11.564	25203	697099	36039	20630		28164	115919	36374	20825		27099	148258	36086	21157			28153	527113	33428	19666		11.564	28140	95491	35735	19899		27308	141390	34863	19474		28074	502197	34183	19287
	11.587	25952	1292548	35690	21438		11.587	24697	40221	33331	16509		11.587	25508	571785	35425	20515		28889	102589	37072	20303		27715	124965	35061	20344			28156	435568	34182	19624		11.587	27961	83040	35769	19752		27315	121354	35320	19608		27010	411405	33831	19388
	11.611	26077	1081878	35741	21212		11.611	24321	37909	33950	16245		11.611	25580	472797	33965	21248		28914	89409	37379	21068		28529	106551	35472	20126			28001	358519	34750	19372		11.611	27062	73691	35292	19623		26947	103480	35862	19578		27322	340765	34847	19984
	11.635	26555	906938	35593	21531		11.635	23862	34553	34441	16226		11.635	25412	395648	35191	22110		29077	79825	36410	21249		29122	93383	36365	20814			28015	299792	36177	19291		11.635	27600	66128	35397	20470		26765	90164	35971	19602		26086	288784	34824	19623
	11.658	27023	732728	35274	21269		11.658	24151	32380	33980	17119		11.658	25488	324154	35880	21779		28475	69515	36070	20838		28224	83592	37562	21000			27040	248696	35840	19240		11.658	27875	59685	34223	21029		27279	78848	36328	19971		24990	240111	34784	19932
	11.682	26486	595436	36284	20159		11.682	24784	30670	34042	17562		11.682	25720	273347	34903	20784		28297	62398	36601	20292		27456	73028	37691	21363			27154	206946	36950	19482		11.682	28717	53814	34368	21142		27179	69713	35958	20542		25407	200073	35426	19652
	11.705	26072	496744	36559	20974		11.705	24959	30229	34124	17209		11.705	25584	229623	35934	21101		28420	57918	36534	20582		27397	64123	37159	21986			26356	173128	35898	20219		11.705	27741	47707	35396	20119		26833	60425	36430	20094		26531	170036	35326	19559
	11.729	26394	424391	36005	21931		11.729	24641	29770	34207	16865		11.729	25048	193035	35862	21563		28821	52571	35978	20966		28513	57611	35988	21511			26117	151382	35078	19952		11.729	26954	45067	36194	20817		27687	55411	36075	19351		26432	146115	35473	19541
	11.753	26440	365664	36822	21647		11.753	24103	28790	34006	17364		11.753	25303	164418	34838	21143		28082	48834	36090	20829		28847	51261	36743	20901			26136	133611	35927	20299		11.753	27018	42363	35897	20547		28063	52042	34552	19648		26168	126541	36092	19895
	11.776	26263	320959	36615	21301		11.776	23453	27193	33315	17785		11.776	25489	143850	34809	20665		27174	45997	36270	20925		28803	46945	38066	21358			27025	119289	36419	20604		11.776	27032	40251	35664	19659		28435	46766	35040	20156		26248	112356	35995	20478
	11.8	25692	283508	37649	21400		11.8	23413	27484	33441	17218		11.8	25323	126738	35576	20952		27306	44034	35839	21341		27898	43803	37307	20769			27066	107023	36587	19630		11.8	27627	38029	35969	19568		27799	44241	36198	20739		26126	102246	35743	21005
	11.824	25175	249173	36979	21682		11.824	23807	27129	34096	17190		11.824	25511	112909	34704	21032		28026	41744	35546	21125		27961	41971	36619	21599			26080	94129	35930	19336		11.824	28337	35384	35789	19720		26284	42701	36982	21240		26322	91572	35034	20173
	11.847	25514	224343	36468	21182		11.847	24181	26112	35451	17768		11.847	25047	104809	35415	21102		28040	39845	36512	21146		27296	39856	36664	21913			26757	86965	35130	19861		11.847	28261	35106	35054	20137		25717	40481	36000	19891		26133	82340	35715	19445
	11.871	26458	203088	37811	21372		11.871	24596	25296	37495	17454		11.871	25606	97713	36913	21177		27783	37753	37321	21837		27619	37736	36357	20951			26833	83403	36328	20582		11.871	28949	33810	36388	20588		27625	38193	35690	19436		25943	76282	36428	19892
	11.894	26356	187111	41188	21365		11.894	24562	25365	38764	16656		11.894	25691	88858	36778	21865		28069	36861	37983	21704		27490	36770	36367	20687			25829	77281	38882	20332		11.894	27808	32354	38368	21297		28433	36675	37871	19860		25981	71529	37933	20425
	11.918	27128	176597	44615	21367		11.918	25144	25725	40470	16958		11.918	25963	80797	38756	21353		28229	36479	39864	21345		27424	35388	37834	21439			25676	74754	40825	20101		11.918	27664	32175	40649	20528		27660	34992	40462	20337		25688	69575	40315	20642
	11.942	26555	167528	45936	21655		11.942	24299	25288	41657	17512		11.942	26467	77951	41807	20612		27798	35687	41741	21135		28060	34974	40529	21886			26402	70988	42573	20208		11.942	27594	31060	41072	20071		27149	33335	42577	20261		26711	65972	42323	20643
	11.965	27051	159129	47740	21735		11.965	24391	24971	40362	17255		11.965	26355	73764	43496	20665		28328	35042	44157	21295		27796	33923	42007	21049			27329	65858	43631	20073		11.965	27888	30204	42584	19932		27694	33737	43519	21232		27145	62145	44483	20199
	11.989	28302	149552	48149	20630		11.989	25805	25140	39827	17494		11.989	26123	71281	42878	21516		29021	34218	46431	20937		27717	33961	43973	20800			27451	62030	44480	20423		11.989	28645	29818	43762	19743		27229	33200	43273	20622		26808	60099	43827	19585
	12.013	28891	142855	44924	21087		12.013	24831	25157	39301	17672		12.013	26317	70036	42998	20990		28195	34489	44696	20373		27626	33250	44935	21190			27790	61205	42999	19785		12.013	28888	29961	44486	19675		28061	32657	42821	19672		27325	58486	42800	19980
	12.036	29668	136703	42186	22050		12.036	25270	25642	37645	17255		12.036	26862	67477	42256	20965		29123	34350	43590	20238		27674	31848	46109	21480			28780	59173	41840	19508		12.036	28886	30063	43088	19876		29089	33081	41709	20029		27252	56620	42758	20023
	12.06	29640	130049	41366	22294		12.06	26068	25405	36663	17034		12.06	26989	64997	41701	21768		29320	33309	42555	20996		28535	31666	44491	21894			28961	57104	40974	20252		12.06	29786	30961	41615	19895		29790	31668	40498	20447		26994	56410	41403	19369
	12.084	29962	122904	40952	22305		12.084	26124	25972	35751	16939		12.084	27220	61716	40590	21883		30307	32816	41489	21512		29276	31725	42758	21302			28597	57000	39607	19793		12.084	29431	30327	39994	19901		30343	31085	40255	20372		27189	56107	40159	19505
	12.107	29711	118328	40536	21897		12.107	26818	25989	35369	17396		12.107	27940	59069	39418	20885		29979	33724	39881	21534		30530	32383	41512	20647			28047	55517	38381	19941		12.107	29007	28945	39047	20132		30231	31240	38989	20618		28905	54779	38992	20668
	12.131	29396	117611	40972	22161		12.131	26394	25459	35288	18250		12.131	28229	57904	38114	20576		29991	34951	38681	20969		30446	31597	40037	20870			28563	54983	38043	20622		12.131	29635	29153	38791	19961		30345	31447	37952	20258		28602	52133	39067	20178
	12.154	28913	116617	39244	21999		12.154	25873	24904	34608	18174		12.154	28295	58410	38052	21078		29873	33045	38855	20929		29705	30773	39229	21309			28345	53934	37375	20320		12.154	30551	29332	37728	19727		29212	31698	37674	20530		27702	50376	37511	18866
	12.178	29569	114228	37598	22213		12.178	25512	24538	33709	17974		12.178	28495	56778	37987	21923		29045	32201	39023	21327		29380	30160	38852	21762			27607	52754	36859	20100		12.178	30291	29236	37297	19801		28173	31598	36600	20367		27266	50058	35953	19227
	12.202	29313	109583	37232	22720		12.202	25797	25206	33288	18003		12.202	27471	55574	37287	21740		28818	31689	37395	21385		28990	30690	38171	21307			27864	52293	36750	20514		12.202	28826	29255	36657	20260		27922	31241	36022	20138		27125	49796	35955	19092
	12.225	28683	106090	37654	22542		12.225	25749	24967	33487	18237		12.225	27093	55062	36928	21571		28444	31243	35510	21315		28892	30798	37876	21156			27827	52018	36562	20779		12.225	28933	28181	36407	20524		28100	31412	36574	20112		26917	48681	35729	19749
	12.249	29511	102783	35800	22914		12.249	25040	24896	33617	18131		12.249	26618	53379	36200	22366		28546	33217	35926	21271		28520	30693	36993	20585			27372	50050	36128	20126		12.249	30048	28300	36616	20483		27276	31404	35078	19468		27125	48093	34477	20257
	12.273	28944	99722	34509	22316		12.273	24820	24414	36104	17635		12.273	26462	51535	34903	21929		28480	32596	36551	21787		28782	31143	36385	20952			27494	49703	35115	20563		12.273	28686	28372	36556	20834		26947	30449	33792	19170		26639	47437	33525	20070
	12.296	28859	99698	35159	22250		12.296	24438	23887	41592	17515		12.296	26776	52076	35069	21298		27953	31820	36744	21456		28609	31101	36651	21197			27141	49626	34271	21012		12.296	28543	28649	35597	21014		27483	30267	34226	19584		26406	46952	34164	20225
	12.32	28744	97638	35290	21982		12.32	24084	23829	47281	17865		12.32	27030	51574	34812	21145		28364	31964	36254	21127		27764	30063	36494	21497			26537	48569	35225	21121		12.32	28752	28594	35238	20348		27468	30424	35271	19509		26591	46605	34966	21029
	12.344	29076	98286	35141	21833		12.344	24177	23294	51797	18252		12.344	26981	50311	35632	21480		27622	31815	37290	21590		28150	29938	35392	21647			26390	47372	36631	22014		12.344	28256	27543	35698	20130		26976	29572	35808	19988		26439	46592	35372	20927
	12.367	28350	97483	35354	21961		12.367	24207	23848	53609	18201		12.367	27244	49805	36196	22026		27299	32215	37274	22017		28424	30051	35548	20904			26598	48310	39188	21914		12.367	27972	27841	37804	20103		27415	28997	37439	20193		26195	45909	37725	20725
	12.391	28085	93542	36082	22261		12.391	24409	23577	54266	17910		12.391	27030	49681	36956	22168		27380	32463	36669	22012		28357	29524	36279	20430			27009	47913	40654	20778		12.391	28518	28145	40203	20379		28536	28763	39712	20431		27172	45801	40232	20518
	12.414	27693	92098	36189	21758		12.414	25502	23714	52286	17021		12.414	27066	49062	38393	22110		27638	31612	36902	21855		28673	29922	37753	21711			27737	46534	41740	20828		12.414	27949	27943	41118	21678		28028	28310	42422	21005		26061	44341	42684	20758
	12.438	27723	90262	37105	22187		12.438	25446	24483	50962	17015		12.438	26598	48123	39344	21894		27651	31002	37742	21982		27875	29446	39536	22604			27053	45557	42347	21044		12.438	27384	28442	42736	21626		27763	28853	44931	21727		25382	43311	46358	20223
	12.462	27926	89160	37141	23023		12.462	25048	23630	46768	18212		12.462	25920	47371	40712	22298		27885	30663	38388	22039		27610	28845	40353	22104			26400	45254	42569	20740		12.462	27869	27827	43357	21098		25991	29626	46427	21601		26099	43859	46806	19823
	12.485	26693	86912	35324	22661		12.485	24721	23386	42591	18355		12.485	26395	47555	41201	22611		27396	30727	38380	21883		28504	28916	40255	21639			26448	45147	41571	20838		12.485	28011	27053	42854	20602		26368	29412	45167	21029		26495	43461	45392	20275
	12.509	26680	83740	34094	22064		12.509	24546	23455	41359	17782		12.509	26733	46899	40487	21179		26339	31387	37593	21642		28418	29353	40319	21279			26431	45032	41354	20509		12.509	27622	27204	43779	20023		26989	28603	42577	21191		27182	42905	43831	19660
	12.533	27804	82719	34418	21889		12.533	24642	23375	39826	18148		12.533	27034	45492	39265	20742		27299	31164	36751	21089		27658	29432	40275	21486			26942	44857	39611	20714		12.533	28038	27803	41195	20060		27280	27832	39780	21472		26599	41305	42291	19699
	12.556	27782	81387	34823	22303		12.556	24704	22811	37625	18145		12.556	26435	44932	37814	20878		27537	31116	36905	21639		28249	29089	39556	21646			26112	43532	38323	20478		12.556	26786	28076	39049	20164		27112	28191	38429	21216		25247	41421	40961	19968
	12.58	27310	81083	37177	21969		12.58	25062	22625	37070	18307		12.58	26697	44670	36954	20448		27620	30946	36491	21295		27711	28050	38677	21239			26507	43133	37679	20568		12.58	27243	27328	39217	19718		26810	28536	38439	21424		25101	41268	40280	20382
	12.603	26981	80960	38255	21513		12.603	24919	22959	37321	18396		12.603	26922	45144	37165	21362		27459	30635	36893	21360		27607	28086	37698	20851			25984	43994	38601	20242		12.603	27598	26654	39524	20295		27408	27901	38652	20585		26301	40517	38358	19930
	12.627	28633	79107	38746	21721		12.627	25381	23266	37947	19070		12.627	26766	45565	37697	21264		28059	30011	38689	22594		26306	28881	38088	20444			26243	44103	38538	20466		12.627	27653	27566	39181	20793		27358	27977	39893	20917		27057	39989	38519	20537
	12.651	29223	76122	38862	22308		12.651	25606	23859	37005	19374		12.651	26223	44967	37459	21492		28360	30016	38742	22376		26409	27837	38673	20222			26920	42753	38202	21007		12.651	27591	27299	38946	21168		25940	27777	41087	21120		27424	39726	40046	21576
	12.674	27866	75049	38960	22715		12.674	25796	24290	35597	19234		12.674	25399	43386	38345	21793		28076	30292	38718	21244		26400	27943	39016	20853			27034	41819	38663	21524		12.674	27195	26946	39371	20780		26215	27814	40464	20647		26491	39533	39552	21934
	12.698	28069	76000	38428	22628		12.698	25742	23629	35543	19079		12.698	25004	42880	37928	21354		27435	30515	37766	21735		26992	27998	38884	20730			27081	41774	38823	22220		12.698	26426	27496	39300	20776		27230	27841	39317	20646		25843	39054	38757	20749
	12.722	28333	77073	37844	23554		12.722	25037	23239	35746	18632		12.722	26088	42436	37505	21536		27710	31522	37639	22239		28260	27595	37636	20734			27324	42630	37560	21737		12.722	27779	26811	37847	21719		27179	27494	37876	20809		25734	39166	38114	20067
	12.745	29184	75997	37514	23932		12.745	24233	22950	35540	18257		12.745	27443	41892	37307	22392		27466	30944	37128	21545		28322	27367	36941	20945			27434	41277	36061	21175		12.745	28604	26819	36977	21547		27862	27287	37814	20582		26467	39827	37498	21156
	12.769	29662	75003	36793	23725		12.769	24701	23319	34575	18451		12.769	27667	42057	37706	22308		27401	30316	36953	21655		27469	27101	38060	21304			27503	40668	35336	20665		12.769	28662	26771	36315	20659		28240	26997	36851	20984		27026	39517	37422	21441
	12.793	28945	74738	35506	23573		12.793	25357	23229	34140	19296		12.793	26412	42448	36838	21879		27684	29815	36830	22278		26977	26968	37830	21267			27579	39744	34152	20714		12.793	27879	27039	36576	20867		28903	27110	35772	21089		26976	39512	37012	21564
	12.816	28698	73835	35001	22987		12.816	24952	22864	33219	19127		12.816	26087	40784	36264	21875		27275	30383	35308	22124		26974	27004	36348	21346			27246	38467	33328	21604		12.816	27123	26224	36993	20837		27923	27252	35437	21185		26473	39496	35652	21357
	12.84	28298	71334	35111	22865		12.84	24860	22591	32352	18882		12.84	27497	39137	35333	21727		27601	29325	35252	21777		27685	26943	35993	21666			26440	37961	33626	21599		12.84	27491	25476	36646	21155		28164	27263	34581	20822		26633	38815	34592	21257
	12.863	28759	69262	35519	22839		12.863	25284	22238	32596	18676		12.863	28153	39951	34648	21547		28291	29813	34696	21619		28224	26734	35376	21694			26479	38520	33463	20948		12.863	26952	25247	35708	20954		28635	27477	34119	19699		26255	38178	34904	20734
	12.887	29510	69325	34816	23209		12.887	25974	22180	32057	19121		12.887	27675	40890	33984	21127		28936	30407	34879	21769		27965	27329	35322	21108			27455	38342	33409	20514		12.887	27322	25848	35174	20327		28105	26790	34158	20145		26848	37237	34028	20208
	12.911	29261	69700	34151	23373		12.911	26132	22596	31356	18374		12.911	26866	39975	34254	21388		28851	29668	35281	21501		27584	27613	35429	21073			27619	38000	33442	20686		12.911	28218	26917	34758	21169		28581	27242	32818	20908		27167	35967	33712	20916
	12.934	29368	69303	34152	23260		12.934	27036	22378	31797	17503		12.934	26889	38993	34056	21460		28543	28983	34736	21701		28022	27609	34995	20993			26996	37676	32259	21082		12.934	27949	26599	33681	21870		28743	27250	32446	20820		27253	34804	33287	21226
	12.958	29678	67014	34233	23202		12.958	27720	22565	31893	18157		12.958	27157	39197	33644	21589		29286	28742	33018	22001		28149	27694	33481	20783			27420	37855	32001	21112		12.958	28149	25630	32997	21213		28282	26105	33057	20685		27530	35366	32716	21024
	12.982	30435	66831	34542	23266		12.982	27360	22488	31987	17861		12.982	28141	38906	33607	21531		30088	29748	33052	21277		27656	26907	33210	20714			27447	37085	32706	20290		12.982	28759	25961	33191	20711		27715	26459	33632	20646		27004	35401	33235	20982
	13.005	30733	67618	34383	22996		13.005	26985	23079	33199	18294		13.005	28562	38520	32629	22053		30056	29816	33453	21088		26320	26763	32621	21228			27830	36974	32929	20311		13.005	28944	26092	33141	20770		27284	26379	34291	20407		27531	35122	33800	20051
	13.029	30916	66567	33892	22710		13.029	26436	23852	34936	19293		13.029	28854	38667	32684	21716		30404	29920	33542	21674		26609	26845	32657	21340			28224	37244	32885	20796		13.029	29120	26289	32552	20846		28242	25688	33105	20650		27893	34839	33419	19395
	13.053	31002	65372	34043	22999		13.053	25944	24386	34817	20171		13.053	28651	39170	33050	22341		30475	30121	34112	21683		28243	26623	33661	20884			28946	37683	32895	20647		13.053	28866	25450	32849	20712		29069	26242	32380	20950		27749	34494	34072	19621
	13.076	31751	63069	36412	24061		13.076	25188	24554	35768	20451		13.076	27873	38592	32849	21537		30524	29866	34170	21726		28501	26446	33132	20992			29093	37438	33258	20802		13.076	29305	25742	33914	20435		28935	27098	33244	20545		28454	34493	34494	20134
	13.1	31980	62066	39399	24007		13.1	24330	23889	35771	20157		13.1	27785	38446	33366	21691		30220	30647	35407	21978		28380	27192	33557	21571			29133	37273	35176	21383		13.1	29574	26735	34429	20495		29191	26850	34883	20866		28471	34833	35422	21187
	13.123	30877	61184	40507	24415		13.123	24227	23285	35337	20147		13.123	28284	37996	35655	22361		29702	31315	37971	22991		28253	27913	34106	20737			28068	37169	37457	22108		13.123	29892	26768	35961	21197		28425	26737	36959	22145		28197	34515	37041	21670
	13.147	30972	59708	42026	25113		13.147	23921	22420	33947	20031		13.147	28676	37584	37912	23309		29469	31776	40198	24366		29117	27504	35111	20631			27388	36554	37787	22724		13.147	29587	26629	37788	21592		27604	27363	37859	21885		27645	34626	38845	21974
	13.171	29727	58683	43127	25430		13.171	23687	22611	33456	19469		13.171	28182	36870	38521	23442		28535	31513	40508	23769		29280	26969	37148	21524			26805	35615	38194	21822		13.171	28441	26865	38727	21526		27927	26937	39033	21551		26812	34968	39770	22453
	13.194	30220	57027	42467	25104		13.194	24714	22160	32953	18952		13.194	26778	36308	39637	23291		27816	31962	41356	23795		28302	27231	37830	22655			26946	34474	38514	21463		13.194	27674	27351	38976	21704		28342	27017	39611	21409		25894	34752	40758	22339
	13.218	29953	55620	40546	24544		13.218	25160	21261	32825	19359		13.218	26017	36786	40076	23865		27731	32180	41509	23765		27699	27872	37709	22792			27336	34628	38526	21564		13.218	27671	26850	39547	21326		26858	27122	39125	21709		25486	34796	40362	21910
	13.242	29139	57161	39686	24211		13.242	25293	20386	32762	19049		13.242	26126	37709	39651	23903		27008	32381	41556	23511		27292	28220	38429	22777			26442	35812	36783	21528		13.242	27037	27044	39013	21703		26566	26479	38039	22446		25059	33941	39129	21653
	13.265	29320	57835	39740	23883		13.265	24982	20829	32216	18771		13.265	25764	37365	38804	22791		26642	31459	40968	23577		27360	27964	38692	23138			26266	35015	34478	20839		13.265	26623	27619	37617	21779		27014	27176	36882	22070		25006	33107	38334	21635
	13.289	28905	57722	39210	23567		13.289	25439	21705	32391	18780		13.289	25673	36455	37642	22483		26612	31149	39765	23182		27408	28278	37833	22982			26298	33763	34778	20438		13.289	26806	26694	36517	21256		27738	27208	36687	21172		25273	33227	37368	21623
	13.312	28309	58241	37952	23122		13.312	24892	21927	32416	18324		13.312	26029	36460	37324	22264		26319	30787	38657	22545		27044	27766	38013	22447			26183	34202	35409	20415		13.312	26807	26546	35876	20941		27780	26230	36188	21322		25475	32338	35935	20772
	13.336	28531	58060	37590	22718		13.336	23907	21855	33433	18921		13.336	26451	36385	37096	21431		26789	30946	38389	21772		26518	27142	37108	21755			26463	34230	35050	21057		13.336	26237	26575	34859	20877		27702	26506	35547	20333		25498	32024	35537	20536
	13.36	28544	56635	37040	23514		13.36	23832	21991	34155	18638		13.36	26426	36909	35904	21459		27657	30769	36425	21766		27793	27252	35689	21441			26049	34027	34692	21280		13.36	27175	26716	33981	20880		27104	26484	35167	20710		25858	33462	35025	20941
	13.383	29105	56505	36826	24310		13.383	24020	22157	33199	18351		13.383	26412	37405	34873	21200		27714	30594	35966	22357		27955	26881	34352	21101			26216	33930	34931	20966		13.383	26934	26573	33593	20162		26943	27115	34282	21047		25491	33688	33860	20797
	13.407	29103	56737	37568	22877		13.407	25228	22459	33321	18357		13.407	26511	37688	35316	20522		27993	30698	35415	21668		27007	27214	33141	20579			26322	33991	35723	20577		13.407	26438	25514	34027	19912		26603	28141	32912	20074		25842	32602	33980	20455
	13.431	29062	56749	38985	21682		13.431	25116	22824	33525	17805		13.431	26272	36625	35214	20487		28197	30536	35503	21480		26730	27660	34144	20199			26637	34609	36372	21143		13.431	25771	26093	34219	20357		26054	27638	34462	19843		25941	33210	35194	19837
	13.454	29313	54789	39991	22250		13.454	24304	22439	33477	17482		13.454	26072	36391	35711	21140		28192	30648	37994	21516		26231	27814	35353	21306			26810	34620	36831	20368		13.454	25955	26835	35328	20659		26158	27079	35955	19797		26200	33270	36054	19976
	13.478	29682	53113	39405	22716		13.478	23849	22217	32370	17950		13.478	26719	35931	36182	21502		27291	30918	39249	21411		26581	27834	35624	21616			27347	33867	37812	19941		13.478	27011	26773	37860	20367		26122	26710	36198	19371		25579	32912	36150	19824
	13.502	29317	52862	38959	22624		13.502	24116	22339	32539	18725		13.502	26440	35352	37236	21364		27105	30982	39818	20833		27706	27445	36596	20813			26737	32817	38556	20003		13.502	26840	26535	38300	20498		26240	26175	36871	19965		25318	32208	37875	20115
	13.525	28941	54195	38514	23139		13.525	23981	22248	31001	17935		13.525	26344	35556	38399	20826		27223	30424	40291	20887		26891	27537	38401	20669			25857	32603	38363	21161		13.525	25984	26609	36756	20465		26375	26378	37722	19962		25014	32343	37511	20072
	13.549	28827	54653	37689	23437		13.549	23513	22796	29916	17541		13.549	26613	35814	39138	20748		27872	30630	40137	20873		26097	27483	39767	20623			25297	32800	37265	21093		13.549	26318	26007	36682	20574		26826	25829	36742	19916		24957	32100	36835	19701
	13.572	28840	54039	38030	23315		13.572	23107	22903	30047	17821		13.572	27068	35481	37725	20694		27783	30921	40077	20836		26684	26395	38970	20080			26415	32302	35743	20120		13.572	26910	24982	36598	20343		26635	25468	35698	20673		25346	31532	36699	19240
	13.596	28779	53038	37813	22604		13.596	23343	23135	30925	18474		13.596	26593	34378	35965	20147		26667	30490	37968	21519		26754	26658	38764	20039			26256	32880	34565	20063		13.596	27131	25268	36332	20023		26522	24677	36084	21017		25475	31571	35461	19897
	13.62	28200	51682	36146	22289		13.62	24145	22231	31756	18161		13.62	26814	33507	36123	20375		26776	29984	36745	21227		26558	26742	38111	20533			25503	32885	33897	19925		13.62	26455	26457	35866	19721		25841	25100	35555	20545		24833	31143	34361	19976
	13.643	27536	51905	34238	22590		13.643	25735	21644	32894	18212		13.643	26751	33452	35788	20843		27315	29936	35811	20801		25186	27182	36614	20506			24888	32973	33343	19710		13.643	26366	26186	34039	20204		25826	25571	34612	19964		24927	30631	34017	19662
	13.667	27467	51791	34327	22934		13.667	27266	21387	34726	17410		13.667	26105	34496	35466	21416		27432	29090	34926	21405		26016	27202	36028	20522			24752	32052	33049	20234		13.667	26347	25561	32295	19759		25937	25264	33999	19719		25417	31316	33159	18920
	13.691	27720	49752	35653	22517		13.691	28614	22242	36352	16857		13.691	25802	33735	35458	20889		26317	29466	34632	21069		26151	26723	35774	20471			24786	31086	33354	20128		13.691	26052	25752	32447	19837		25850	24838	33957	19757		25451	31767	32566	18739
	13.714	27670	49363	36467	21826		13.714	30198	22552	37099	16843		13.714	26312	33076	35258	21336		25976	29649	35223	20726		26009	26439	35278	19623			25284	31828	33466	19681		13.714	25436	26057	33407	20016		26286	23836	33613	19496		25767	30926	31822	18950
	13.738	28133	49323	37443	21851		13.738	30465	22189	37074	17135		13.738	25760	32783	34558	20954		26071	28723	35190	20718		25984	25599	34091	19747			26658	31661	33862	19930		13.738	26135	25684	33725	19938		25852	23909	34048	19063		26379	29420	32364	19178
	13.762	29070	47677	38940	21012		13.762	31012	22871	37292	17817		13.762	25415	31533	33959	20709		26933	28973	35369	20686		25497	25502	33441	19766			27633	31259	35092	19927		13.762	27793	25142	34179	18826		26727	24476	34548	18727		27323	28817	34271	18833
	13.785	30380	45988	39902	21145		13.785	30649	22853	36543	17735		13.785	26699	31359	33582	20179		28509	28916	36603	19814		25534	25111	33510	19448			29056	29856	36406	20243		13.785	29693	25288	35349	18874		28057	24591	35731	18940		28209	28561	36129	18747
	13.809	32359	45746	41417	20147		13.809	29865	23071	35102	16712		13.809	28289	31584	35174	19485		30638	28128	38436	19193		27265	25558	34269	19586			30543	29512	36601	19576		13.809	29575	25867	36847	19359		29886	25347	37098	19481		30657	28647	37140	19392
	13.832	33316	44722	42470	19430		13.832	28284	22787	33653	16513		13.832	30169	31785	37885	19712		32912	27778	40248	19336		29205	25937	35972	19311			30817	29503	37123	19648		13.832	30415	26005	37279	19674		31257	25843	37689	18619		31845	28301	38497	19904
	13.856	33920	44422	41707	19603		13.856	26674	22086	32016	16864		13.856	31759	31497	38933	19982		34590	29252	40052	19576		31039	26151	37109	19082			31019	29611	37172	19580		13.856	31283	26283	37893	19389		32492	25890	37692	18751		32139	27897	38763	19305
	13.88	33038	45262	39914	20965		13.88	25671	22432	30874	17176		13.88	32017	31290	39054	19887		33369	29554	39777	19206		32455	26495	38115	19143			30760	31334	36545	18861		13.88	31636	26404	37475	18480		31681	26153	37290	18647		31908	28224	37796	18694
	13.903	31494	46033	38147	20762		13.903	24388	22254	30575	17925		13.903	30998	32397	39145	19461		32405	30249	40064	19390		33188	27501	38427	19700			30136	32357	35717	18546		13.903	30919	27069	36628	18984		30954	26264	36456	18536		30346	29013	37100	17655
	13.927	30093	46656	36806	20456		13.927	24251	21547	30515	17554		13.927	30472	32894	38478	19221		31863	31521	38917	19557		32449	28056	37685	19258			28621	32124	35300	19206		13.927	30504	27770	35638	19266		30229	27471	35014	17998		28693	29331	35339	18278
	13.951	29547	46874	35575	21314		13.951	24608	20527	29022	17667		13.951	30158	33129	37318	19218		30937	32026	36217	19421		31984	29172	36782	19353			27532	32113	33965	19395		13.951	29854	28124	35078	18703		29088	27120	33761	18234		28085	29836	34517	18705
	13.974	29460	47773	35955	22189		13.974	24882	20883	28950	17735		13.974	29745	35007	36341	19445		29461	33317	35099	19620		30354	29974	35881	19465			26966	32613	33336	19288		13.974	28331	27881	34005	18754		27526	28049	33594	18401		27488	30272	33511	18882
	13.998	28471	48867	34839	21992		13.998	24201	20269	28938	18012		13.998	29073	36711	34402	19398		28599	33267	34373	20120		28489	30540	35285	19693			26643	32675	31902	19764		13.998	27133	27671	32506	19138		26869	27995	32886	18604		26129	30718	31531	19784
	14.021	28331	49770	33818	22215		14.021	24310	19701	28161	18143		14.021	27972	37698	33671	19684		28708	33070	33175	20052		28128	30224	33702	19899			25782	32564	31383	19474		14.021	27410	28111	31901	19483		27012	27851	31370	18552		25722	30847	31328	20097
	14.045	28336	49174	34203	22393		14.045	24008	19813	28005	17402		14.045	26842	37788	33251	20339		28878	32833	32301	20078		27411	30375	33280	19349			25260	31994	31677	19689		14.045	27120	27933	31596	19382		26941	27735	30693	19187		26140	30057	30861	19891
	14.069	27628	49524	33108	22253		14.069	23405	20090	27764	17172		14.069	26418	36561	32601	20694		28504	32851	32105	20186		26834	29516	33241	19186			25576	31462	31586	20260		14.069	26722	27354	31109	19513		26666	27183	30802	20056		26409	30352	30889	19936
	14.092	27664	48160	33235	21810		14.092	23227	19565	27299	17206		14.092	25794	35346	31553	20968		27898	32181	32575	20320		27041	29208	32675	19814			25837	30885	31753	20805		14.092	26642	27115	30180	20495		26475	26231	30637	20045		26740	29962	30379	19652
	14.116	27691	47191	33282	22260		14.116	23286	18464	26908	17749		14.116	26209	34668	31389	21015		27428	31729	31456	20846		26555	28546	31345	19698			25641	30624	32208	20655		14.116	26787	26634	29249	20566		25922	26377	30477	20010		26727	29350	30019	19162
	14.14	27793	46888	32952	22501		14.14	23594	18873	27958	18182		14.14	26540	33639	30574	21430		27725	31498	29793	20764		26570	27591	30749	20553			25685	29805	32283	20845		14.14	26601	26144	30056	20202		25806	25351	29854	20163		24817	29081	30368	19497
	14.163	27365	47671	32222	22423		14.163	23744	19142	28402	17493		14.163	26389	32793	30373	21595		27744	30627	30078	21698		25944	27639	31059	21053			25837	29053	32350	20886		14.163	26452	25289	30388	20435		25961	23665	29052	19877		24449	28266	30035	19856
	14.187	27704	47396	32024	22759		14.187	23600	19055	28258	17906		14.187	26195	32299	30007	21348		27544	29984	30120	21986		24979	27236	30587	20358			25992	28827	33194	20627		14.187	26586	23901	29803	20994		26107	23078	29505	19916		24664	28225	29283	20157
	14.211	27246	47802	32436	23244		14.211	24466	17784	27304	17884		14.211	26801	32137	30438	21564		27634	29818	30406	22136		26025	26731	30356	19459			25732	28307	32856	20966		14.211	25989	23308	29325	21005		25560	22906	29710	20593		25133	27106	28790	19923
	14.234	27707	47229	32450	23528		14.234	24491	18419	26634	17402		14.234	25948	31828	30618	21523		26917	29331	30500	22400		26293	26269	29812	19548			25774	28702	32259	21130		14.234	26327	23701	29507	21293		26152	23306	28690	20244		25235	27072	28523	19888
	14.258	27635	46855	31303	23980		14.258	24347	18831	27011	17784		14.258	25686	31510	30243	21203		26927	28638	29831	21884		26171	25703	29225	20521			26184	28703	32758	20849		14.258	25657	24019	29790	21459		26241	23540	28276	20624		24460	27120	28573	20196
	14.281	26686	46640	31903	23896		14.281	23991	18891	27404	18544		14.281	25996	30839	30180	21405		26865	28440	30308	21654		26045	24954	29731	20987			26183	29245	32785	20785		14.281	26407	23498	30077	21427		26096	21813	28695	20120		24333	26848	28407	20571
	14.305	27236	46241	32411	23158		14.305	23941	18563	27899	18335		14.305	26422	31037	30124	21493		27527	28188	30396	21810		26239	25466	29934	20467			26791	28905	33386	20902		14.305	27101	23156	29610	21036		25770	21538	28950	19956		24911	27012	28505	21181
	14.329	27753	46183	32534	23180		14.329	23829	18296	28275	17315		14.329	27040	30682	29213	20984		27199	27569	30257	21656		26356	24754	29471	20488			26449	28859	34049	21010		14.329	26420	23275	29862	20893		25970	21979	29136	19674		25004	26740	28553	21466
	14.352	28365	46244	32787	24075		14.352	23916	18252	28415	17532		14.352	26200	29371	28822	21030		26413	27150	29851	21852		26148	24996	28985	20674			25593	28697	33660	20961		14.352	26182	23493	30148	21078		26184	21421	29476	19114		24893	26622	29287	20307
	14.376	28598	46125	33018	24046		14.376	23880	18886	28279	17798		14.376	26111	28805	29392	21335		26267	27567	30300	21682		25339	25228	29099	20761			25630	29612	32869	21041		14.376	26225	22987	29886	20772		26853	21604	29488	19650		25121	26352	28802	19765
	14.4	27568	45890	32634	23424		14.4	23480	18588	28317	17297		14.4	26116	28974	29670	21719		26516	28853	31456	21878		25041	25257	29231	20507			26238	29376	33012	21038		14.4	27060	23162	30056	20881		26322	22049	29299	20372		25605	27025	29265	19437
	14.423	27777	45414	33409	23568		14.423	24398	18804	27808	17112		14.423	26842	29916	30426	21619		26435	28921	31689	21906		26033	24810	28629	20870			25288	28159	33394	20676		14.423	26554	22625	30792	20690		25613	22591	29362	20566		25696	26219	29577	20143
	14.447	28452	46148	34693	23125		14.447	24008	18725	27749	16897		14.447	26641	30113	30224	21630		26222	27952	31332	21937		26695	24884	28961	20820			25677	28835	33483	20701		14.447	25486	23249	30720	20581		24665	23129	30191	20310		25549	26242	30741	19767
	14.471	28633	47011	34662	22552		14.471	23263	19144	28381	16801		14.471	27057	29410	31094	21005		26243	27606	32748	21442		26799	24926	29731	20299			26423	28395	32644	20760		14.471	25060	24128	30847	20317		25445	22939	30897	19992		25084	26824	30687	19713
	14.494	27982	47027	34539	22344		14.494	23674	19479	28317	17561		14.494	26370	30068	31734	20824		27373	28419	32961	20680		26960	25071	31208	20113			26753	28757	33027	20610		14.494	25821	23878	30893	19751		26329	22598	31152	19881		24988	27714	30898	19617
	14.518	28122	46060	34974	22176		14.518	23718	19877	28338	17912		14.518	25622	30452	31502	20292		27867	29079	33362	20456		26614	24201	32029	20085			26691	29514	33621	19996		14.518	26184	23687	30321	18982		26096	22573	31164	19314		25115	27478	31081	19835
	14.541	28317	45728	35337	22773		14.541	23743	20339	27881	18264		14.541	26405	30539	32686	19794		27582	29588	33072	21067		26865	25414	32071	19955			26368	29451	33606	19617		14.541	26015	24359	31064	19116		26225	22500	30859	19148		24995	26317	31443	19667
	14.565	28591	46802	34393	23580		14.565	25183	20187	26529	18597		14.565	27335	30085	32446	20111		28108	28611	32812	21350		27060	24664	31176	19943			25243	29245	32760	19822		14.565	25800	24152	31932	19636		25881	22138	30018	19551		25283	26795	31183	18965
	14.589	28659	48500	34741	24116		14.589	25181	20796	25866	18276		14.589	26835	29790	31708	20405		28282	28820	32899	20940		27671	24569	31447	20582			24840	28895	32183	20521		14.589	26351	23466	31942	19477		26184	22244	31100	19273		26552	26873	30953	19173
	14.612	28798	49639	34648	23436		14.612	24848	21866	26287	18490		14.612	26499	30823	31097	20710		27878	29336	32710	20959		26833	25539	30908	20390			25578	29046	31303	20431		14.612	27287	23577	31164	19976		27095	22759	31752	19058		26619	26614	30773	19458
	14.636	28102	51377	34618	23907		14.636	24704	22668	26910	18297		14.636	27289	32347	30462	21275		27690	28877	32808	21547		26541	25648	31117	19766			26204	30134	31403	21021		14.636	28014	24101	30842	21187		27196	23912	30874	20076		26007	27532	30483	19822
	14.66	27747	53581	34387	25603		14.66	23783	21840	26808	18320		14.66	26773	33176	30854	21910		27356	29681	32734	22243		27056	25906	31460	20328			26500	30630	31559	21468		14.66	27514	25729	30183	21745		26895	24805	29866	20671		25951	28420	29762	19933
	14.683	28433	55158	34364	26647		14.683	23629	21957	26556	18412		14.683	26330	32762	31407	22095		27367	31414	32180	23712		26761	25816	31188	21141			26920	31556	31117	21803		14.683	26748	26426	29790	22244		26257	25123	29864	20673		26490	28756	29994	20083
	14.707	28196	56484	34421	26658		14.707	23362	22021	26536	17738		14.707	26794	32514	31245	22877		27722	33127	31826	24274		26754	26654	30271	21279			27271	32543	30808	22928		14.707	27127	26370	30962	23052		25825	25879	30111	21120		26255	29629	29779	21211
	14.73	28753	60224	34788	27382		14.73	23103	21601	26889	17526		14.73	26542	33598	30755	23105		27730	33950	31432	24398		26714	27600	29761	21719			26098	33179	31375	23418		14.73	26581	26801	30272	23134		25890	26767	29176	21193		26554	29447	29444	21904
	14.754	28993	62142	34712	28100		14.754	22811	21803	26074	16998		14.754	26374	34864	30483	23476		28152	35246	31213	24801		26615	28595	29532	22406			25816	33424	31802	23078		14.754	26913	27882	29119	23046		26239	26415	27874	22010		26208	29839	28925	21993
	14.778	29329	60824	33433	29164		14.778	22381	21885	26045	17254		14.778	26308	35870	30507	24011		27885	36953	31406	25804		26457	28538	30026	22721			26028	34793	32147	23381		14.778	27398	28737	29160	22605		26054	26459	28371	22424		25699	31054	28842	22188
	14.801	28593	60538	33745	28426		14.801	22479	21374	26472	17328		14.801	26410	37359	30731	23775		27989	37781	32004	25690		26705	28819	30031	23222			26571	37236	32658	23701		14.801	26734	29008	30166	23006		25586	27139	28484	22855		25711	32012	28360	21494
	14.825	27582	60800	34052	27762		14.825	23051	20725	25996	17240		14.825	26328	39717	31642	24719		26910	39404	32101	26147		26650	30024	30261	23387			26405	38381	33124	23204		14.825	26148	30011	30703	23348		26188	28291	29394	22722		24408	33483	29563	20850
	14.849	27463	60112	34563	27882		14.849	23169	20466	26785	17253		14.849	26024	40773	32648	24910		26308	40776	31890	25275		26186	31281	30089	23726			26461	40035	33970	22822		14.849	26133	31280	30173	22746		27450	29829	29353	21878		24661	34031	30753	20582
	14.872	27307	59095	35402	26845		14.872	23211	20172	26689	17019		14.872	25869	41774	33172	24339		25990	41065	32474	24889		26539	32782	30456	23609			25928	39627	34062	22391		14.872	26107	32155	30914	22537		26638	30883	29745	20913		25943	33971	30499	20232
	14.896	27569	57846	35201	25864		14.896	22772	20068	25591	16288		14.896	26746	43050	33032	24588		26706	41508	32671	24712		25893	33601	30784	24067			25295	39141	33526	21401		14.896	26427	32589	31139	22025		25526	31423	30141	20256		25138	35168	30205	20468
	14.92	28001	57873	35360	25199		14.92	22630	20272	24394	16235		14.92	26567	43024	32507	23934		26535	41290	32494	24331		26524	32904	31085	24003			25535	39234	33725	21237		14.92	26370	33054	31100	21595		25340	32004	30463	20674		24621	35030	30487	20399
	14.943	28652	57028	35249	24094		14.943	21518	20703	24147	16640		14.943	25629	43090	32318	23132		26984	40832	31810	21978		27791	35710	32324	23560			26376	39350	33473	22245		14.943	25689	33332	31536	21010		25061	32451	30795	21331		25195	34928	31503	20143
	14.967	28412	56908	35930	23880		14.967	24501	20303	23914	16967		14.967	25275	39055	33599	23026		27251	39536	33933	23873		25442	35396	31376	21384			24688	37426	33686	20316		14.967	26316	32391	30128	20397		26563	31069	28639	19709		25629	34347	29634	20003
																									Chromatogram]
																									1-2MS(E+)m/z
																									of
																									Time(min)
																									Time(min)
																									Absolute
																									0
																									49069
																									53941
																									45601
																									47827
																									46441
																									40198
																									33271
																									28991
																									27481
																									27025
																									26948
																									27035
																									25995
																									26078
																									25100
																									24806
																									24658
																									23928
																									24096
																									24539
																									24609
																									23659
																									22994
																									22517
																									22788
																									22937
																									23213
																									22457
																									22046
																									22139
																									21796
																									21273
																									21002
																									21217
																									21016
																									20706
																									20591
																									20829
																									20751
																									20517
																									20082
																									19979
																									20235
																									20168
																									19744
																									19657
																									19736
																									19890
																									20215
																									19580
																									19644
																									19941
																									18743
																									18735
																									18623
																									18762
																									19437
																									19729
																									19409
																									19193
																									19307
																									19197
																									18882
																									18737
																									18815
																									19058
																									18716
																									18976
																									18372
																									18589
																									19438
																									19481
																									18917
																									17847
																									17639
																									18024
																									18703
																									19445
																									19495
																									18377
																									17634
																									18211
																									18810
																									18461
																									18371
																									18817
																									18970
																									18669
																									18423
																									18204
																									18104
																									18361
																									18401
																									18337
																									18915
																									18435
																									17694
																									17511
																									18206
																									18300
																									18235
																									18646
																									19066
																									18659
																									18706
																									17820
																									17532
																									17938
																									18057
																									18449
																									18382
																									18639
																									18198
																									18361
																									19065
																									18810
																									18172
																									17958
																									17786
																									17867
																									18152
																									18644
																									18279
																									17853
																									17787
																									17805
																									18149
																									18169
																									18209
																									18389
																									18077
																									17805
																									18187
																									18499
																									18109
																									17578
																									18101
																									18320
																									17697
																									17920
																									17827
																									17624
																									17860
																									17807
																									17716
																									17845
																									18829
																									18260
																									17768
																									17738
																									18037
																									17619
																									17570
																									18065
																									18363
																									18442
																									18423
																									17933
																									17881
																									17738
																									17829
																									17975
																									17964
																									18222
																									18142
																									18081
																									18428
																									18052
																									18394
																									18678
																									18077
																									17387
																									17138
																									17306
																									17783
																									17542
																									17930
																									17927
																									17677
																									17147
																									17613
																									17326
																									17439
																									17299
																									17309
																									16792
																									17340
																									18355
																									17745
																									17172
																									17308
																									17192
																									17695
																									17913
																									17861
																									17941
																									17427
																									17365
																									18400
																									18649
																									17712
																									16867
																									17364
																									17942
																									18096
																									18551
																									18312
																									17824
																									17702
																									17462
																									17247
																									17163
																									17209
																									17742
																									18089
																									17953
																									17914
																									17901
																									18023
																									17141
																									16807
																									16486
																									17262
																									17930
																									17346
																									17172
																									17762
																									17968
																									17727
																									17809
																									18044
																									18389
																									17997
																									17956
																									17968
																									18303
																									18050
																									17854
																									17889
																									17950
																									18253
																									17686
																									17984
																									18179
																									18145
																									18198
																									18748
																									18521
																									18381
																									19089
																									19824
																									20000
																									19070
																									19057
																									19810
																									19953
																									19867
																									20489
																									21367
																									22388
																									24374
																									25458
																									25930
																									26776
																									28350
																									28588
																									28638
																									28900
																									29752
																									29192
																									27691
																									27631
																									27064
																									26295
																									25990
																									26376
																									26568
																									26319
																									25454
																									24960
																									25806
																									26074
																									25462
																									25630
																									26362
																									26408
																									26905
																									27990
																									27591
																									28085
																									28809
																									28133
																									27746
																									27284
																									27300
																									27446
																									26072
																									26086
																									27060
																									26732
																									25984
																									26775
																									26745
																									26403
																									28127
																									28819
																									27923
																									28160
																									28634
																									28476
																									27849
																									27846
																									27428
																									27905
																									27827
																									27360
																									27213
																									26846
																									26538
																									26782
																									27311
																									27364
																									26989
																									26691
																									26300
																									26465
																									25761
																									25519
																									25615
																									26276
																									26740
																									26928
																									26464
																									26396
																									26172
																									25380
																									25582
																									24768
																									24759
																									25720
																									26349
																									26965
																									26827
																									27308
																									30768
																									46998
																									105371
																									247512
																									471718
																									702192
																									861839
																									934424
																									899877
																									773084
																									615027
																									482005
																									379112
																									297133
																									238883
																									202905
																									175401
																									148258
																									124965
																									106551
																									93383
																									83592
																									73028
																									64123
																									57611
																									51261
																									46945
																									43803
																									41971
																									39856
																									37736
																									36770
																									35388
																									34974
																									33923
																									33961
																									33250
																									31848
																									31666
																									31725
																									32383
																									31597
																									30773
																									30160
																									30690
																									30798
																									30693
																									31143
																									31101
																									30063
																									29938
																									30051
																									29524
																									29922
																									29446
																									28845
																									28916
																									29353
																									29432
																									29089
																									28050
																									28086
																									28881
																									27837
																									27943
																									27998
																									27595
																									27367
																									27101
																									26968
																									27004
																									26943
																									26734
																									27329
																									27613
																									27609
																									27694
																									26907
																									26763
																									26845
																									26623
																									26446
																									27192
																									27913
																									27504
																									26969
																									27231
																									27872
																									28220
																									27964
																									28278
																									27766
																									27142
																									27252
																									26881
																									27214
																									27660
																									27814
																									27834
																									27445
																									27537
																									27483
																									26395
																									26658
																									26742
																									27182
																									27202
																									26723
																									26439
																									25599
																									25502
																									25111
																									25558
																									25937
																									26151
																									26495
																									27501
																									28056
																									29172
																									29974
																									30540
																									30224
																									30375
																									29516
																									29208
																									28546
																									27591
																									27639
																									27236
																									26731
																									26269
																									25703
																									24954
																									25466
																									24754
																									24996
																									25228
																									25257
																									24810
																									24884
																									24926
																									25071
																									24201
																									25414
																									24664
																									24569
																									25539
																									25648
																									25906
																									25816
																									26654
																									27600
																									28595
																									28538
																									28819
																									30024
																									31281
																									32782
																									33601
																									32904
																									35710
																									35396

## Sheet: Fig5_CcbF
	WT								NC					Y195G					Y72L/Y195G					Y195G/Y292A						Y72L/Y195G/Y226F						Y72L/Y195G/Y292A					Y72L/Y195G/Y226F/Y292A
		m/z 480	m/z 407	m/z 435	m/z 450			m/z 480	m/z 407	m/z 435	m/z 450			m/z 480	m/z 407	m/z 435	m/z 450		m/z 480	m/z 407	m/z 435	m/z 450		m/z 480	m/z 407	m/z 435	m/z 450			m/z 480	m/z 407	m/z 435	m/z 450			m/z 480	m/z 407	m/z 435	m/z 450		m/z 480	m/z 407	m/z 435	m/z 450
	3.008	0	0	0	0		3.008	0	0	0	3007		3.008	0	0	0	0		0	0	0	0		0	0	0	9611		3.008	0	0	0	0		3.008	0	0	0	0		0	0	0	0
	3.032	43638	39289	31997	22478		3.032	31784	36878	37058	29213		3.032	52016	50412	54876	36224		42275	43430	36938	25268		33366	35830	39062	33727		3.042	27464	59642	46918	35750		3.032	40318	101249	33392	25749		47065	49690	35256	29053
	3.056	38485	43526	37038	28194		3.056	34457	38285	33970	22906		3.056	38625	44811	64466	42687		45555	50734	39090	26988		37484	40018	36668	28006		3.076	31790	58614	58104	32979		3.056	45873	91530	37451	26506		49256	51774	33859	24828
	3.079	28384	35178	30878	21190		3.079	30352	35031	34982	19597		3.079	34911	39070	65296	39679		37691	45647	36951	24226		33696	40138	38004	25764		3.11	21658	33580	33112	18742		3.079	37844	84372	35534	23920		41210	49438	33077	21467
	3.103	25868	33398	35281	16966		3.103	28372	36964	42811	18367		3.103	36091	38282	67532	37645		35728	47137	44261	21424		32569	42388	44020	22930		3.144	8055	9922	13224	10829		3.103	33876	88978	42138	21584		34565	50975	39764	19037
	3.127	26025	35487	43007	16839		3.127	27463	40744	48866	17490		3.127	37279	44879	68926	34661		32576	46602	48600	18408		28708	41507	46553	19265		3.178	6468	9122	10910	8982		3.127	28889	82566	46661	18349		29680	53911	46835	17913
	3.15	23084	37337	47879	14870		3.15	23390	40910	50262	15209		3.15	34659	53218	69285	33041		25222	41722	50759	15252		22573	38534	48841	15143		3.211	5774	8909	10323	8816		3.15	22527	70868	47865	14920		23974	48612	49573	15403
	3.174	19630	35292	48608	13133		3.174	19781	38141	49775	13583		3.174	27960	55957	68654	27973		20962	37067	50111	13455		19764	35871	49437	12836		3.245	5428	8109	10396	8208		3.174	18897	58834	48327	12880		20562	42572	49065	13762
	3.197	17405	33743	47980	12589		3.197	18359	36305	49112	12676		3.197	22561	51739	68337	23820		18833	35869	49188	12261		18408	34696	48422	12152		3.279	4881	7675	10056	8689		3.197	16560	51715	47582	12225		18432	39972	48129	13011
	3.221	16747	34508	47665	12209		3.221	17066	37544	49483	11803		3.221	19597	48660	71022	21541		17087	35897	49120	11942		17393	34768	48258	11662		3.313	4887	7781	10890	8215		3.221	15534	47520	46990	11729		17277	40209	49582	11980
	3.245	16150	35929	47911	11999		3.245	15972	38663	48697	11682		3.245	18484	44733	72806	19985		16887	35903	48141	11458		16148	35162	48554	11683		3.347	5475	7795	10429	9476		3.245	14915	44785	47114	11698		16184	38884	49926	11382
	3.268	15236	36004	46612	11495		3.268	15311	38160	47852	11226		3.268	17798	43218	74715	18416		16102	35556	47297	10514		15669	34696	48499	11404		3.381	4714	7448	9309	9275		3.268	14500	42876	46671	11261		14769	37912	48765	11162
	3.292	15006	35505	47412	11294		3.292	14733	37523	47302	10570		3.292	17191	43513	76124	16545		14959	35609	48238	10518		15332	33688	48111	11327		3.414	5248	7262	9789	8569		3.292	14504	40123	47171	10885		14224	38659	47863	10800
	3.316	14188	35117	47817	11399		3.316	14923	36564	47879	10635		3.316	17669	43086	78031	15810		14721	35559	48660	11279		14622	32915	47279	11258		3.448	4534	6574	8862	9049		3.316	14561	38398	46824	10951		14455	38058	49016	10682
	3.339	14105	34403	47038	11281		3.339	15635	35707	48426	10688		3.339	17856	41393	80629	14999		14782	35286	49200	11098		14684	31889	48291	10842		3.482	4727	6528	8669	9036		3.339	14015	38637	46824	10672		13958	37614	48164	10620
	3.363	14153	33898	47494	10894		3.363	15003	35540	47903	10787		3.363	17638	39371	81811	14384		15038	33717	48754	10419		15406	32336	49289	10789		3.516	4547	6121	8829	8882		3.363	13863	37276	48096	10490		14193	35982	46923	10520
	3.386	14470	34426	47388	10522		3.386	14430	34770	48689	11024		3.386	17387	38043	83405	14133		15239	32470	48954	10327		15296	32175	48938	10797		3.55	4847	6768	8235	9029		3.386	14090	35806	47725	10256		14098	35923	47476	10773
	3.41	14190	33726	47944	10505		3.41	14108	35176	48063	10927		3.41	17116	37315	84404	13387		15233	31924	48409	10243		14754	31789	50026	10466		3.584	4474	6641	8315	9055		3.41	14004	35415	47590	10239		14081	35685	48161	10568
	3.434	14262	33199	48847	10704		3.434	14277	34457	47438	11037		3.434	17561	37045	86765	13112		15016	31802	48574	9902		14670	30864	50063	10791		3.617	4541	6161	8582	9889		3.434	13516	35107	47254	10544		14392	35539	48718	10359
	3.457	14608	33001	48032	10862		3.457	13582	33554	48063	11039		3.457	18616	35901	86661	13060		14833	31566	48803	9997		14511	30071	50458	10666		3.651	5441	6268	9443	9242		3.457	13755	35736	47638	10588		15260	33913	48693	10248
	3.481	14754	31946	47248	10402		3.481	14234	33160	47956	10711		3.481	18349	33524	84575	13606		14273	31615	48527	9835		14663	29454	50001	10713		3.685	4687	5701	8282	9509		3.481	14442	35095	48689	10707		14828	32728	49592	10255
	3.505	15219	31419	47845	10113		3.505	15658	31739	48811	10908		3.505	18112	32317	84503	13566		14554	31790	47370	10387		15448	29477	49922	10871		3.719	4974	6028	8615	9329		3.505	14591	34222	49041	10913		14268	33123	50001	10124
	3.528	14562	31547	48895	10945		3.528	15961	30877	49823	10845		3.528	17857	31606	85952	13861		14884	31264	48474	10501		16023	29826	51000	10408		3.753	4114	5081	8369	9536		3.528	14345	33487	49447	10444		14873	32746	50778	10464
	3.552	14421	29942	47607	11006		3.552	15921	30325	49467	10655		3.552	18351	31243	86716	13570		14978	30080	49348	10298		15527	30178	50844	10247		3.787	4888	6061	8315	8649		3.552	14900	32864	50102	10629		15002	31649	51256	10622
	3.576	14836	29328	48268	11074		3.576	15180	31131	48540	10892		3.576	18136	30347	89017	13494		15052	29416	49160	10579		15298	29324	51116	10559		3.82	4547	6641	8182	10336		3.576	14571	33209	50075	10770		15482	31650	50131	11023
	3.599	14218	29355	49751	11290		3.599	15057	31002	48574	10667		3.599	18093	29954	90846	13908		14995	29316	49979	10787		15154	28679	51003	10451		3.854	4694	5554	7335	8816		3.599	14533	33757	49232	10497		14715	31616	49905	11016
	3.623	14562	30269	48911	11076		3.623	15511	30248	49217	10899		3.623	18754	29464	89785	13365		15090	28463	50210	10655		15621	28811	50934	9697		3.888	4474	5868	9262	9389		3.623	15262	33657	49695	10436		14899	30985	50735	10691
	3.646	15150	29794	50304	10865		3.646	15646	29134	50348	10631		3.646	18525	29243	90125	13269		14944	28247	50457	10478		15764	28331	51464	10101		3.922	4201	4841	8328	10156		3.646	15507	31915	51469	10373		15440	30670	52303	10644
	3.67	15818	28635	51328	10515		3.67	15549	29805	50328	10406		3.67	18140	28780	89381	13687		15391	28810	51767	10711		15730	28653	52024	11022		3.956	4554	5595	7468	10296		3.67	15547	31715	52555	10560		15680	30217	51578	10616
	3.694	16656	28008	51880	10586		3.694	15581	30654	49827	10856		3.694	18235	27604	88063	13987		15547	28953	52323	10848		15591	28408	52143	10707		3.99	3894	5288	7762	10243		3.694	15555	31108	51750	10202		15338	29786	51440	10395
	3.717	16266	27699	52103	10866		3.717	16069	30730	50959	10380		3.717	19038	26874	89887	13870		15586	27830	51727	10548		15279	27079	51346	10067		4.023	4794	4601	8288	9876		3.717	15827	30108	51926	10407		14924	29182	52010	10643
	3.741	15823	27481	50997	11094		3.741	16198	29838	51731	10607		3.741	19708	26153	91756	14313		15978	27585	50993	10571		15435	26384	51067	10125		4.057	4734	5514	7268	9682		3.741	15795	30270	52696	10506		14797	29122	53166	11175
	3.765	15934	28013	51521	11074		3.765	16028	29198	53025	10905		3.765	18622	25575	92012	13804		16154	27554	50979	10453		15314	26745	52000	9903		4.091	4374	5181	7648	9849		3.765	16360	29702	53294	10691		15703	29368	53021	10816
	3.788	15826	27786	51592	11399		3.788	15827	27871	52467	10569		3.788	18236	25942	92230	13597		15806	26862	52294	10302		15876	26925	51839	10276		4.125	4367	4934	7608	10149		3.788	16133	30233	51875	11135		16169	28964	52629	10808
	3.812	16019	27012	51576	11642		3.812	16070	26777	53239	10816		3.812	19360	26032	92505	13599		15678	26304	52176	10408		16557	27025	53887	10777		4.159	4327	5214	7188	10510		3.812	16269	29403	52584	11429		15842	28382	52955	10927
	3.836	16224	26882	52796	10873		3.836	16737	27049	52999	10836		3.836	19608	24888	93586	13743		16233	26365	52676	10731		16384	25277	54601	10668		4.193	5261	4961	7475	10830		3.836	15866	28543	53143	11406		16289	28144	52712	10348
	3.859	16794	26975	52887	10737		3.859	16589	27700	52726	10934		3.859	20011	24039	92969	14320		16228	26818	53278	11350		15699	24891	54736	10794		4.226	4387	5081	8248	9942		3.859	15538	28528	52981	11231		16044	27468	53029	10357
	3.883	16607	25925	51997	11143		3.883	15810	27633	53293	11130		3.883	19848	23606	92179	14142		15917	27089	55253	11421		15558	25765	54843	10707		4.26	4654	5648	6948	9489		3.883	15484	28199	52668	11080		15882	26654	53745	10457
	3.906	16511	25450	51926	11313		3.906	16197	26885	53498	11198		3.906	19566	23143	92961	13978		15914	26105	54785	11214		16684	25476	54598	10800		4.294	4348	4814	8235	9922		3.906	15894	27972	53521	11270		16059	26198	54625	10564
	3.93	16372	25891	51964	11374		3.93	17031	25982	53903	10980		3.93	19493	23225	95104	14096		16524	25855	54849	10868		16719	25473	54447	11099		4.328	4528	5361	7555	10256		3.93	16316	27779	53624	11162		15647	26721	55053	10746
	3.954	16776	26351	53868	12033		3.954	16928	26029	53954	10830		3.954	19757	23142	96886	14577		16510	25660	53743	10539		17248	25135	54720	11053		4.362	4027	4901	7928	10329		3.954	16201	28155	53859	11025		16095	26515	55847	11159
	3.977	17166	25904	54879	11776		3.977	16667	25932	54915	10739		3.977	19615	23466	96061	14244		16741	24187	54378	10692		16951	24920	55357	10909		4.396	4487	4587	7428	10529		3.977	16056	27602	54075	11242		16569	26402	55674	11368
	4.001	16914	25304	53765	11339		4.001	17032	26347	56308	11089		4.001	19384	23342	93765	13833		16694	24253	55648	11293		17753	24355	56463	11420		4.429	4527	4721	7882	10650		4.001	15817	27157	52746	11473		16318	26080	56344	11407
	4.025	16900	24522	54749	11734		4.025	16948	26024	55843	11352		4.025	19588	21862	95628	14249		17081	25027	53910	11265		17680	24398	56584	11539		4.463	4534	5755	6761	10236		4.025	16420	26546	53256	11689		16595	26463	55684	11426
	4.048	16830	24480	54745	11575		4.048	17027	26243	55047	11313		4.048	19682	21191	96280	14201		17179	24986	52839	10980		17421	24390	56674	11298		4.497	4634	5041	7288	10496		4.048	16923	26453	56083	11709		17099	26002	55274	11535
	4.072	17102	24201	55384	11626		4.072	16655	25817	56038	11003		4.072	20133	21367	96247	13458		17336	24704	54386	11540		17422	23879	56860	11275		4.531	4367	5341	7502	9315		4.072	17230	26797	55296	11465		16880	26229	55696	11438
	4.095	17745	24015	55337	11792		4.095	16456	25120	55300	11068		4.095	19949	20495	95084	13545		17339	24710	55597	11611		17375	23478	56452	10627		4.565	4347	4954	6881	10023		4.095	17004	27435	55348	11393		16520	25964	56693	11214
	4.119	18288	25152	54347	12125		4.119	16722	24944	56053	11456		4.119	19819	20917	95510	13411		16613	24744	55350	11283		17467	23721	56423	11031		4.599	4494	4808	7435	9863		4.119	16770	26691	55153	11308		16886	25701	55979	11154
	4.143	17773	25152	55367	11963		4.143	17452	25485	56079	11510		4.143	19583	20939	97271	13150		16667	24430	56237	11779		17758	23860	57078	11279		4.632	4480	4874	7148	10329		4.143	17001	25658	55185	11404		16909	25378	55161	11106
	4.166	17894	24882	54879	11957		4.166	17617	25683	55888	11235		4.166	19810	20242	95151	13579		17559	24485	56708	11664		17295	23736	57292	11335		4.666	4054	5107	7575	11257		4.166	17020	25736	55656	11753		16879	25155	56202	11474
	4.19	17663	23832	55843	12334		4.19	17258	25698	56111	11354		4.19	20589	20015	95832	13798		17693	25055	55610	11821		16720	23058	57274	11720		4.7	4214	5208	7501	10076		4.19	17374	25852	56452	11786		16984	25044	56242	12166
	4.214	17523	23637	56752	12245		4.214	17322	25734	56106	11686		4.214	20915	19891	96352	13540		17652	24567	55006	11838		17005	23489	58154	12032		4.734	4421	4074	6941	11130		4.214	16880	25500	55316	11611		16899	24848	56857	11745
	4.237	17715	23931	55502	12074		4.237	17806	25651	56270	11556		4.237	20912	19780	96816	13225		18461	23832	55720	11370		16908	23312	59217	11451		4.768	4974	4847	7341	9842		4.237	16406	25841	55820	11878		16768	24773	57368	11798
	4.261	17972	24057	55923	12085		4.261	17454	24290	56425	11976		4.261	20964	20007	96949	12459		18253	23899	56892	11690		17262	23338	58743	11680		4.802	4688	4801	6868	10249		4.261	17230	25287	57757	11789		17346	26106	57760	11843
	4.285	18187	23485	56941	12224		4.285	17385	24180	56026	11639		4.285	21005	20205	96448	12167		18199	23886	57547	11326		17159	23250	58400	11874		4.835	5094	4480	7061	9809		4.285	17818	24628	57113	11632		18006	25712	57959	11805
	4.308	18297	23426	56864	12152		4.308	17430	24485	55711	11427		4.308	20861	20151	96164	12021		17449	23605	57277	11226		16908	23142	57555	11380		4.869	4167	5301	7335	11076		4.308	18458	25458	56075	11770		18041	24900	58773	11719
	4.332	18216	23537	56340	12075		4.332	16891	24501	57004	11451		4.332	20931	19622	96821	12171		17082	23238	57315	11137		17334	23553	57638	10974		4.903	4341	4161	6388	9696		4.332	17916	26355	56309	12233		17681	24744	58335	11655
	4.355	18411	23777	57341	12233		4.355	17173	24529	57102	11582		4.355	21054	19565	97241	12046		16783	23228	58018	11349		17791	23858	58596	11252		4.937	3967	4767	6315	10763		4.355	17674	26176	56844	12350		17730	25314	57029	12082
	4.379	18172	23911	57828	12475		4.379	16890	24566	56768	11898		4.379	20007	19621	97908	12126		16748	23090	57079	11525		18336	23729	58645	11191		4.971	4928	4480	7375	10396		4.379	17909	25842	56725	12225		18111	25599	57633	12039
	4.403	17709	23902	57530	12071		4.403	16944	23938	56874	11897		4.403	20405	19420	98405	12314		17742	23006	57237	11424		17881	23186	58554	11315		5.005	3687	4227	7102	10423		4.403	18395	25842	56163	11988		18389	24854	58629	11954
	4.426	17963	23685	57547	11756		4.426	17806	23619	56194	12105		4.426	20584	19569	98223	12126		17794	23931	58288	11736		17744	22752	58262	11623		5.038	4274	4787	6494	10329		4.426	18407	25199	56190	12255		18052	24210	58822	11930
	4.45	18775	23155	56948	11665		4.45	18688	23695	57241	11567		4.45	20062	19155	99116	12134		18113	23984	57565	11960		17849	22944	59032	11729		5.072	3974	4861	7035	11097		4.45	17880	24920	56753	12447		17812	24262	57718	11689
	4.474	18424	22702	57765	12067		4.474	18898	24222	57334	11714		4.474	20103	19051	99756	12461		17883	23662	57852	11986		18088	22597	58694	11274		5.106	4434	4621	6661	10643		4.474	18062	24413	57875	12054		17618	24126	56650	11531
	4.497	18317	23282	56150	12836		4.497	18068	23784	55591	12068		4.497	21049	18919	98826	12515		18622	23442	57762	11535		17685	23558	58805	11095		5.14	4634	4114	6941	10896		4.497	17753	24580	56897	11941		17162	25050	57556	11739
	4.521	18959	23201	55865	12930		4.521	17822	23298	55924	11715		4.521	21301	19426	98569	12237		19233	23273	58213	11042		18008	23346	59181	11515		5.174	4847	3794	7628	9722		4.521	18389	25176	56626	12183		17247	24641	57931	11738
	4.545	19157	22395	56929	12819		4.545	18098	22801	56252	11107		4.545	21212	19207	98231	12721		19316	23225	57538	11497		18285	22971	58365	11591		5.208	4461	4781	6561	10003		4.545	18144	25022	58479	12150		17619	23927	58002	11424
	4.568	19570	22382	57456	12559		4.568	18669	23066	57155	11552		4.568	20815	18428	98250	12409		19135	23477	57262	11601		18272	22714	58002	11606		5.241	4361	4241	7268	10336		4.568	18025	24553	58333	11743		17527	23731	57800	10943
	4.592	19770	22370	57926	12289		4.592	18381	22821	56900	11884		4.592	21516	18026	98451	12001		18166	23345	56697	11868		18407	22461	58415	11611		5.275	3900	4907	7062	11183		4.592	17278	24877	58050	11832		17430	23509	59152	11758
	4.615	19485	23186	57420	12833		4.615	18344	22745	56896	11638		4.615	21749	17437	98470	11774		18078	23300	57623	11761		18919	22157	60111	11160		5.309	4701	4301	7041	10796		4.615	17108	24009	56649	11441		18078	22635	59366	12131
	4.639	18641	23352	57712	12927		4.639	18346	23231	57205	11801		4.639	21232	17247	97489	12129		18704	22928	57742	11509		18364	22049	61170	11318		5.343	4054	4147	7308	10029		4.639	17791	22709	56157	11469		19151	23193	59123	12133
	4.663	18269	22632	58060	12741		4.663	18560	23193	57627	11913		4.663	21738	17613	97891	12019		18818	22635	57693	11701		18680	22340	60275	12082		5.377	4281	4474	6368	10836		4.663	18448	22712	57683	11684		19003	24064	58360	12324
	4.686	19061	22734	58099	12801		4.686	18766	23305	58531	11774		4.686	21081	17988	96422	11985		19238	21778	57653	11687		18826	22569	59019	12593		5.411	4107	3761	7675	10423		4.686	18484	23714	57828	11798		17551	23933	57834	11761
	4.71	19014	22516	57809	12638		4.71	18873	22385	57800	11658		4.71	20610	17610	96103	12384		19209	21939	57293	12149		18790	22518	59276	12283		5.444	4560	4327	7035	10496		4.71	19262	23910	57285	11870		17629	24157	57926	11574
	4.734	18272	22742	57853	12398		4.734	18679	22296	56919	12355		4.734	20752	17626	98732	12740		19148	22469	58572	12448		18487	22030	60630	11855		5.478	4187	4481	6595	10770		4.734	19381	24151	57633	12162		18263	23807	59028	11214
	4.757	18455	23420	58010	12652		4.757	18476	22141	56658	12480		4.757	20830	17524	99316	12944		19154	22797	59780	12606		18705	21275	60229	11840		5.512	4114	4114	6695	9736		4.757	18714	23572	58121	12508		18814	23266	59843	11754
	4.781	19560	23278	58797	12714		4.781	18494	21429	57471	12049		4.781	21317	17558	99042	12909		18156	22417	59546	12398		18254	21434	60355	11988		5.546	4481	4187	6848	10523		4.781	18405	23726	58424	12190		18937	23325	59430	12625
	4.804	20321	22403	58109	13424		4.804	18685	22422	58309	12019		4.804	20593	17113	98509	13103		18220	22114	60154	12146		18005	21508	60392	11815		5.58	4761	4014	6828	10436		4.804	18064	23704	59592	12010		19127	22206	57563	12454
	4.828	19908	22516	57647	13368		4.828	18615	22157	58246	12013		4.828	20973	17426	98614	13167		18574	22221	60238	11836		18257	21962	60874	12014		5.614	3874	4587	6554	11030		4.828	17707	23042	59837	12747		18489	21928	58821	12700
	4.852	19488	22093	58673	12983		4.852	18734	21951	58855	12022		4.852	21395	17992	99609	13216		18367	21714	59869	12301		18692	21782	60796	12301		5.647	4194	4381	7388	11077		4.852	18064	23042	59670	13075		18844	22867	60032	12556
	4.875	19063	22086	59778	13250		4.875	19250	21666	60446	12434		4.875	20794	18078	99532	13526		18627	21834	60075	12077		19177	21588	60752	12136		5.681	4681	4121	6642	9196		4.875	18595	23443	59075	12450		19130	22434	60266	12679
	4.899	18832	22343	58749	13235		4.899	19752	21742	59567	12702		4.899	20545	18133	100902	13359		18583	22236	59706	12477		18830	21604	61137	12604		5.715	4247	4260	6768	10730		4.899	18833	23873	58464	12613		18679	21786	59878	12637
	4.923	18680	21244	60080	13049		4.923	19654	21580	60860	12596		4.923	20259	17960	100043	13767		19202	21566	60200	12552		19097	21085	60272	12911		5.749	3647	4147	7055	9789		4.923	19668	24285	58513	12800		18684	22158	58771	12851
	4.946	19201	21522	59961	13079		4.946	18935	21678	60415	12995		4.946	20204	17435	99299	14104		18961	21265	60197	12269		18866	20499	59137	12201		5.783	4474	4634	7041	10216		4.946	19947	24131	58870	12515		18850	22597	58798	12709
	4.97	19732	21808	57689	13289		4.97	18998	22042	59526	13423		4.97	20547	17458	98774	13389		18490	21607	59391	12456		18838	20545	60197	12523		5.817	4047	3801	6655	9429		4.97	19357	23531	58046	12287		19066	22572	59682	12621
	4.994	20219	21476	57837	13372		4.994	18989	22013	58766	12756		4.994	19928	17619	98748	13299		18755	21819	60175	12910		19272	21506	61239	13021		5.85	4187	3840	6821	10149		4.994	18986	22977	60260	12831		19681	23179	60111	12601
	5.017	20215	21728	59415	13518		5.017	19026	21971	58897	12457		5.017	20662	17204	98400	13997		18812	21406	60085	13007		19317	21564	60798	12959		5.884	3881	3887	6041	10069		5.017	19006	22177	59404	13108		19278	22428	60091	12680
	5.041	19895	21197	60201	13793		5.041	19219	21544	59761	12863		5.041	21311	16476	97386	14625		19096	20782	59360	12680		19041	21205	60958	12504		5.918	4401	4114	6814	9996		5.041	18579	22193	59116	12982		18674	22423	59800	12865
	5.064	20279	20952	59548	13761		5.064	18461	20845	59761	13204		5.064	21280	17174	98004	14297		19343	21527	59989	12770		18558	20365	60331	12912		5.952	4301	4007	9089	10069		5.064	18820	22207	59075	13024		19227	22723	59178	13084
	5.088	20467	21249	57650	13451		5.088	18085	20639	58333	13124		5.088	21297	17331	98543	13770		19121	22041	60697	12653		18401	20552	59543	12869		5.986	3994	4321	7508	10216		5.088	19301	22473	58404	13152		19330	21838	59042	12908
	5.112	19962	21090	57706	13754		5.112	18309	21432	58460	13038		5.112	21289	17190	98923	13503		19646	21758	59569	12898		18247	20482	59690	12797		6.02	3447	4228	6981	10142		5.112	19577	22733	59413	13340		19523	22722	60047	13435
	5.135	19529	21504	59371	13734		5.135	18982	21974	57558	12756		5.135	20783	17079	98673	13330		19772	21510	60300	12649		18280	20654	59392	12766		6.053	4727	3741	6681	10403		5.135	18792	22404	59573	13256		19366	23238	61410	13458
	5.159	19203	21779	59399	13515		5.159	19353	21758	57745	12882		5.159	21141	17725	99033	12946		18826	21219	60218	12612		18756	20515	59962	12935		6.087	3534	4487	6495	11010		5.159	18707	22311	59763	13325		18978	22752	61773	13238
	5.183	19833	21252	59351	13543		5.183	19290	20852	59369	13197		5.183	20662	17949	99044	13808		18735	21432	60381	12317		18186	21090	59996	13155		6.121	4301	4187	6601	10743		5.183	19494	22264	58626	13495		18958	22487	60765	13026
	5.206	19808	21090	59312	13619		5.206	19617	22018	60117	12872		5.206	20447	17631	99154	14308		19077	22523	61126	12760		18098	20649	59372	12843		6.155	4227	4714	6354	10323		5.206	19121	22535	58384	13571		19208	21707	60654	13407
	5.23	19773	20753	60586	14129		5.23	19733	21902	60217	13375		5.23	20236	17490	100858	13978		19073	22492	60750	13219		18368	20542	59928	12474		6.189	4581	3981	6981	10769		5.23	18873	22904	59514	13436		18709	21179	60090	13638
	5.254	20085	20569	59813	13981		5.254	19218	21383	59401	13315		5.254	20432	17785	99435	13704		19309	21696	60765	13148		18155	20691	60575	11973		6.223	3947	4227	7428	10723		5.254	18943	22345	59678	13180		18324	22188	59442	13332
	5.277	20244	21032	58420	13499		5.277	19200	21336	58864	12880		5.277	20913	17702	97719	14247		19098	21240	60780	13330		18303	20842	61882	12392		6.256	4154	4460	5834	10603		5.277	19224	21893	59738	13291		18600	22117	59491	13570
	5.301	19932	20630	58475	13673		5.301	19445	21841	59423	12687		5.301	20990	17710	98920	14855		18949	20794	61866	13388		18375	20241	60847	12586		6.29	4301	4060	6621	11570		5.301	19468	22224	59015	13394		19244	21917	60335	13438
	5.324	18934	20389	58637	13791		5.324	19022	22078	58789	12903		5.324	20894	17794	99925	15186		19309	20869	60548	13375		17728	20455	59714	13067		6.324	4027	3714	6574	9976		5.324	19079	21778	59097	13514		18898	21816	58952	13394
	5.348	18407	20808	57461	13886		5.348	18868	21913	56734	13071		5.348	21433	17519	99296	14097		19355	20450	58623	12895		18167	20459	59058	13797		6.358	4434	4587	7135	10930		5.348	18722	21172	58464	13454		18890	22205	58927	12901
	5.372	18587	20880	55388	13639		5.372	18643	21530	56118	12544		5.372	21462	16637	99936	13921		19173	19994	57569	12232		18412	20068	58658	13359		6.392	4047	4254	6801	9962		5.372	19059	21656	58195	13186		18568	21758	59590	12895
	5.395	18556	21240	53465	13139		5.395	18273	20877	55366	12438		5.395	21428	16672	100083	14665		18673	20747	59378	12606		18709	19925	59698	12992		6.426	3994	4448	6095	10683		5.395	19917	22069	58578	13315		19089	21599	59475	12916
	5.419	18983	20429	53569	13080		5.419	18086	21414	55121	12605		5.419	20773	16383	99800	14598		18672	21054	59054	12977		18429	20051	58462	12605		6.459	3967	3841	6414	10356		5.419	19561	22045	59094	13172		19119	21631	59768	13312
	5.443	18868	19880	53709	13267		5.443	17738	22243	53990	12908		5.443	19987	16029	99604	14768		19346	20491	58339	13249		18623	20535	57630	12440		6.493	4361	3740	7182	9809		5.443	18875	21899	57531	13565		18393	21672	60368	13392
	5.466	18627	20180	53784	13877		5.466	17040	21621	53187	13199		5.466	20507	16455	100726	14712		19058	20746	59366	13223		18332	20712	59002	12485		6.527	4147	4314	6741	11156		5.466	18288	21860	56444	13251		18404	21077	59697	13279
	5.49	18286	20458	53974	14096		5.49	16837	22021	52343	13288		5.49	21074	16902	100178	14914		18734	20814	60106	12712		18167	20534	59765	12622		6.561	4227	4941	6321	10970		5.49	18218	22278	57387	13206		18726	21189	59469	12492
	5.513	18084	20080	53277	13526		5.513	16775	21842	51890	12614		5.513	21403	16896	99986	15039		19519	20834	59076	12503		18169	20619	59015	12762		6.595	4194	4554	6641	10503		5.513	18529	22359	57812	13108		18357	21785	58820	12508
	5.537	18552	20390	52395	13490		5.537	17392	21678	51415	12294		5.537	21223	16777	99500	14652		19418	20334	58773	13122		17993	20837	57808	12791		6.629	4481	3907	7448	10710		5.537	18764	22104	57837	13085		18360	21890	59404	13086
	5.561	18172	20533	53102	13163		5.561	17142	20959	51323	12232		5.561	21249	16971	100547	14565		18947	20222	60050	13120		18340	20407	57001	12253		6.662	4647	4121	6775	10043		5.561	19010	22165	57928	13478		18735	22141	59078	13140
	5.584	17882	20341	52642	13383		5.584	16892	20106	51945	12368		5.584	21560	17110	99698	14773		18939	20455	59607	13227		18715	20445	57972	12212		6.696	3874	4207	6555	10116		5.584	18915	22247	58016	13938		19735	21851	58570	12705
	5.608	18244	20800	52556	13551		5.608	16834	21054	51535	12769		5.608	22009	16744	100122	15056		19159	20761	58871	13054		18340	21023	59206	12674		6.73	4634	4654	6641	10416		5.608	18852	21619	56782	13829		19488	20997	58442	12548
	5.632	18599	20595	52623	13591		5.632	16729	20792	51265	13017		5.632	21977	16653	100270	14923		19390	20911	59470	13153		18323	20399	58813	13131		6.764	4021	3801	6508	10216		5.632	19158	21706	57587	13456		19249	20607	58050	13282
	5.655	18101	19661	53598	13846		5.655	16786	20263	51513	13175		5.655	21895	16639	99440	14840		18654	20957	57514	13264		17999	20155	58461	13373		6.798	4147	4794	6308	11270		5.655	18972	21677	57535	13043		18902	20260	59300	13400
	5.679	18192	19402	54165	13565		5.679	16797	20082	51615	12844		5.679	20681	16732	100368	14319		18249	20634	58340	13747		18140	19588	59374	12964		6.832	3801	3974	6235	10683		5.679	18934	21589	57900	13331		18233	20684	59283	13232
	5.703	18562	20492	54555	13663		5.703	16754	20349	52005	12516		5.703	20802	16108	100335	14572		18917	20807	59451	13258		18867	18991	58849	13073		6.865	4401	3574	6515	10583		5.703	19178	22057	58606	13614		18527	21503	59467	13299
	5.726	18356	20884	53725	13853		5.726	16893	20952	52985	12636		5.726	21198	16447	99113	15308		18906	21065	60401	12938		19086	19212	59023	13163		6.899	3634	4074	6601	10970		5.726	19590	22013	59059	13787		19101	21559	59266	13061
	5.75	18386	20282	54232	14090		5.75	18006	20718	53668	13035		5.75	21030	17061	98154	14638		19696	20320	60966	13415		19293	19812	59219	13372		6.933	4307	4114	6274	10136		5.75	19904	22666	59067	13570		19051	21277	59881	13127
	5.773	18616	20473	55612	13642		5.773	17945	20821	53391	13290		5.773	21165	17335	98504	15300		19984	19990	61757	13604		19486	19927	59657	13439		6.967	3760	4267	6448	10596		5.773	20177	23097	57789	14017		18864	21086	60202	13455
	5.797	19211	21088	56650	13646		5.797	17853	21136	53789	13179		5.797	20980	17526	99272	15535		19180	20766	60754	13645		19148	19964	60455	13005		7.001	4801	3627	6888	10363		5.797	19730	22385	57738	13328		18628	21297	60031	13421
	5.821	19660	20486	56486	13462		5.821	17925	21018	54775	12713		5.821	21531	17062	101313	14951		18949	21022	60816	13191		19636	20609	60939	12980		7.035	3967	4194	6028	10483		5.821	19907	21984	58335	13248		18613	21148	60261	13934
	5.844	19078	20943	56179	14148		5.844	18460	20875	55486	12097		5.844	22443	16826	100671	14382		19044	20797	60844	13118		19963	20319	61069	13474		7.068	3994	3994	7108	10723		5.844	20080	21325	58508	13223		19373	21710	60479	14042
	5.868	18965	21403	56155	14188		5.868	18039	20574	56522	12398		5.868	21798	16684	98740	14250		18983	20837	60148	13383		19486	19982	60749	13577		7.102	3667	4521	6161	10596		5.868	20155	21529	59992	13257		19660	21548	60510	13487
	5.892	19389	20868	57948	14053		5.892	18681	19984	56852	12696		5.892	20831	17272	97465	14095		19609	20715	60382	13207		18868	19716	61169	13007		7.136	3401	4207	6675	10210		5.892	20327	21329	60681	12937		19718	21930	60095	13052
	5.915	19992	20870	58403	13994		5.915	18495	19729	57542	12769		5.915	21026	16904	98815	14386		20287	20336	61474	13659		19193	19702	60547	13104		7.17	3867	4514	6221	10129		5.915	19852	21126	60885	13440		19222	21846	60110	13583
	5.939	19995	20968	57873	14677		5.939	18372	19890	57016	12981		5.939	21360	16477	98444	14166		20415	20306	62391	13581		19237	19659	61655	13411		7.204	4394	4274	6094	10176		5.939	19316	22103	60075	13648		19625	22160	60514	13750
	5.963	19154	20554	58561	14202		5.963	19161	20002	56538	13291		5.963	21507	16753	98839	14474		19061	20351	61991	13039		18774	20076	62701	13728		7.238	3747	4588	5868	11336		5.963	19143	22406	59888	13757		19554	20941	61450	13428
	5.986	19310	20952	58889	14332		5.986	19106	19770	57336	12865		5.986	21406	17407	98665	14368		19832	19620	62188	13698		19026	20611	62494	13386		7.271	4481	4081	6074	10876		5.986	19867	22193	60034	14006		19109	21081	60653	13153
	6.01	19282	20597	58129	14676		6.01	19121	20167	57286	12861		6.01	21557	17124	98823	12990		19584	19573	61213	13977		19517	20693	62575	13321		7.305	4561	4114	6715	9836		6.01	19879	22364	59483	14137		19103	21689	59619	12677
	6.033	20076	19834	59072	14632		6.033	19027	20204	58228	13022		6.033	21119	17071	99497	12843		19102	19810	60788	14062		19594	20669	61821	13387		7.339	4334	4034	7215	10483		6.033	19583	21695	59832	14237		20068	20581	59872	13207
	6.057	20615	19960	59510	14261		6.057	19075	20463	58777	12789		6.057	21191	17036	98260	13361		19597	20571	60000	13054		19300	20251	61098	13332		7.373	4127	3887	6541	10629		6.057	19888	21700	59472	14113		20892	19900	60810	13551
	6.081	19846	20722	59654	14249		6.081	19315	20229	58777	13166		6.081	20959	17093	98901	13605		19317	20523	59963	13405		19072	19679	61895	13993		7.407	4634	4014	6548	10203		6.081	19383	21671	60227	14213		20315	20630	61829	13806
	6.104	19478	20489	58688	14655		6.104	19647	19874	59230	13531		6.104	21627	16690	99057	13726		19323	20303	60324	13447		19309	18942	62002	13658		7.441	4120	3960	6241	10383		6.104	19376	22045	60780	14999		19592	21454	62476	13860
	6.128	19378	20027	59067	14646		6.128	19888	20179	59814	13639		6.128	21550	16760	98235	13491		19362	20183	59669	13764		19556	19223	61803	13476		7.474	4334	4294	6574	10716		6.128	19557	22205	60402	14626		19209	21116	62401	14145
	6.152	20059	20124	59440	14482		6.152	20326	20786	59983	13708		6.152	20932	16952	99119	14117		20025	20191	60444	13966		20023	19714	62182	12884		7.508	3794	3887	6401	11123		6.152	19541	21562	62903	13891		19261	20709	61324	13980
	6.175	20509	20380	59560	14344		6.175	20127	20389	60397	13783		6.175	20649	16661	101337	14392		20483	20045	61868	13743		19451	20265	62459	12928		7.542	3707	3920	6048	10456		6.175	19520	20868	63940	13706		19565	20703	60392	13641
	6.199	20589	19911	59969	14181		6.199	19133	20235	60613	13819		6.199	21263	17164	100661	14715		20108	19804	62750	13779		19574	19857	62510	13819		7.576	4234	4347	7062	11303		6.199	19490	21332	62737	13625		20191	21385	60203	13822
	6.222	21263	19330	61245	14371		6.222	19468	20510	61740	13647		6.222	20969	17017	99603	14935		20142	19394	62942	13590		19119	19598	62153	14022		7.61	4834	3761	6555	10169		6.222	19594	21195	61781	13509		20143	21472	60764	13542
	6.246	21315	19847	60800	14712		6.246	20415	20621	61216	13924		6.246	21185	16664	99419	14292		19700	19728	60438	13440		18592	19856	61776	13990		7.644	4027	3641	6188	10809		6.246	19664	20900	60668	13634		19142	21133	61056	13626
	6.27	20182	19956	61083	14404		6.27	20517	20307	60593	13869		6.27	21866	16896	99916	14234		19398	19900	59984	13712		18256	19229	62136	14305		7.677	3787	3827	6148	10763		6.27	19848	20567	60436	14030		19329	21545	61912	13700
	6.293	20385	19805	61680	14243		6.293	20184	20383	59323	13961		6.293	21584	17215	101565	14361		20436	20235	58951	13979		18858	19075	61887	13722		7.711	4107	4094	6888	10596		6.293	20014	20981	59976	14529		20086	21284	61007	13412
	6.317	20750	20001	60450	14553		6.317	20292	19976	59118	13746		6.317	21406	16833	99622	14752		20878	20295	60537	13434		19386	19679	61520	13634		7.745	3334	4074	7095	10129		6.317	19586	21484	59657	14423		19737	20299	60362	13544
	6.341	20677	20250	60085	14644		6.341	20333	20477	58744	13766		6.341	21383	16481	99051	14881		20853	20578	60619	13456		19498	19987	61683	13673		7.779	3787	4628	5814	11023		6.341	20176	21507	60337	14375		19508	20707	61115	13813
	6.364	20433	20387	59718	14824		6.364	19972	20888	58915	13719		6.364	20764	16264	100883	15022		20231	19853	60768	13743		20176	19789	61773	13506		7.813	4174	4067	6988	10089		6.364	20228	21699	61206	14380		20203	21068	62174	13823
	6.388	20374	20658	59480	14648		6.388	19671	20471	59929	13465		6.388	21124	16184	101259	15277		20056	20128	62592	13597		20085	20028	62238	13231		7.847	4321	3894	6801	11536		6.388	20259	21691	60625	14084		20460	20864	62083	13961
	6.412	20323	19916	59689	14359		6.412	20434	19377	60023	13241		6.412	21683	16514	100946	15721		20371	20039	61808	13677		19152	19808	61710	13340		7.88	4527	3774	6475	11383		6.412	20514	21148	59646	13909		20359	20487	60715	14140
	6.435	20614	19843	59907	15033		6.435	21166	19109	60793	13532		6.435	21352	17111	99649	15598		20358	20464	60938	13601		18800	19980	60729	13762		7.914	4434	3947	7001	10957		6.435	20224	20958	59769	14082		20500	20646	61153	13634
	6.459	21257	20112	61219	15216		6.459	21142	19386	60540	13895		6.459	21408	16888	100555	14976		19892	20960	60860	13715		18920	20394	61241	13601		7.948	4428	4074	6735	11377		6.459	19992	21416	59681	13721		20349	21073	61489	13850
	6.482	21189	20426	60927	14884		6.482	21027	20016	60205	13694		6.482	21369	16680	100396	15247		19986	20790	62100	13910		19270	20028	62090	13381		7.982	4828	3761	6088	11143		6.482	20146	21447	59451	13842		19671	21527	62292	13893
	6.506	20809	20308	60036	14701		6.506	19979	20107	61299	13204		6.506	21724	16818	100708	15330		20323	20491	62008	13757		19713	20047	60968	13048		8.016	4314	4174	6722	11683		6.506	20134	21673	60556	14115		19492	21024	61777	14116
	6.53	21050	20349	59950	14334		6.53	19425	20854	60526	12912		6.53	21969	17173	99915	15636		20630	20073	60403	13630		19326	19736	61899	12577		8.05	4054	4107	6608	12024		6.53	20285	21203	60539	13879		19976	20872	60677	14831
	6.553	21116	19995	59164	14161		6.553	19594	20934	60685	12806		6.553	21736	16828	100316	14730		20590	20521	61443	13754		18707	19821	62321	13103		8.083	4214	4321	6641	10850		6.553	20432	21020	59979	14008		20697	20797	61662	14841
	6.577	20944	19528	59371	14324		6.577	19633	20266	61256	13474		6.577	21513	17166	101759	14904		20440	20353	62208	13696		18748	20375	62590	13118		8.117	4788	4034	6841	11910		6.577	20893	20893	58552	14708		20185	20632	60906	14093
	6.601	20226	19704	59484	14361		6.601	19976	20107	60380	14202		6.601	21378	17019	100596	14877		20554	20039	62208	13608		19145	20094	61767	13552		8.151	4107	4127	6061	11210		6.601	20471	21075	59655	14655		19973	19876	60928	13969
	6.624	20850	20282	58922	14768		6.624	20239	19642	59622	14249		6.624	21224	16540	99320	14665		20323	20363	63149	13895		19507	19857	61759	13862		8.185	4247	4140	6641	11537		6.624	19784	20792	61873	13829		20051	20487	61620	13994
	6.648	20374	20193	58936	14989		6.648	20096	19745	60752	14296		6.648	21088	16389	100098	14554		19565	20331	62597	13834		20064	19207	61390	13422		8.219	4320	4714	6988	12064		6.648	19993	20491	62236	13996		19885	21287	61696	13757
	6.672	20715	20198	59844	14971		6.672	20032	19462	61414	14247		6.672	21333	15663	99672	14650		19689	19989	61243	13231		20822	19747	61946	13336		8.253	4701	4414	7268	11383		6.672	20510	21056	61403	14429		20103	20877	61183	13303
	6.695	21204	20179	60728	14717		6.695	20381	19944	62118	14706		6.695	21686	16338	98502	14957		20144	20242	60859	13547		20148	19805	62838	13426		8.286	4434	4808	7075	12804		6.695	20464	20526	61891	14077		20485	20614	61269	13548
	6.719	20702	20044	61290	14939		6.719	19868	20446	61685	14182		6.719	22023	16671	99639	14995		20144	20289	60411	13957		19284	19936	62541	13536		8.32	4207	4314	7442	11183		6.719	20474	19911	60296	14055		20661	20721	61149	14090
	6.742	20401	20039	60838	14447		6.742	20243	20599	61564	13988		6.742	22017	17166	97273	14814		19959	20462	61296	14326		19369	20367	62619	13583		8.354	5221	4721	7068	12751		6.742	20823	20156	59294	14518		20597	20458	61478	13853
	6.766	20365	20052	60067	13974		6.766	20595	19747	61530	14216		6.766	21742	17542	97652	14691		20233	20016	62805	14218		19962	20395	62478	13829		8.388	5521	4528	7628	12324		6.766	20610	20302	59405	14584		20462	20160	61879	13563
	6.79	19920	19917	61265	14537		6.79	20737	19434	60928	14500		6.79	22093	17086	98680	14881		20774	19481	63404	14773		19435	19703	63070	13471		8.422	4387	4521	7422	11710		6.79	20452	20563	59465	13921		20354	20738	61420	13145
	6.813	20239	20404	61546	14374		6.813	20232	19745	61366	14686		6.813	22329	16718	98785	15662		20595	18980	61872	14483		19162	19019	63521	13698		8.456	3934	4501	7662	12717		6.813	20004	20993	59777	13344		20134	20903	61434	13806
	6.837	20833	19773	60049	15205		6.837	19974	19768	60413	14125		6.837	21798	17002	98060	15414		20462	19073	62034	13590		19768	19425	64285	13902		8.489	5108	4761	7595	11650		6.837	19553	21503	60118	13582		19796	20367	60846	14579
	6.861	20805	19551	60117	15309		6.861	20696	19983	60358	14053		6.861	22003	16964	97481	15320		20366	19286	63586	13661		20279	19919	63485	13819		8.523	4841	5274	6488	11943		6.861	19859	20781	60867	14021		20361	20770	61936	13729
	6.884	20934	20159	61411	14578		6.884	21993	20147	61592	13866		6.884	21778	16513	98097	15116		20176	20504	62886	13809		19455	19935	63086	14216		8.557	4907	4694	8022	11423		6.884	20241	20589	62114	13929		20026	21097	61308	13808
	6.908	21285	19644	61147	14540		6.908	21305	20305	61554	13948		6.908	21476	16199	99056	14888		20247	20800	60983	13497		19533	19520	63034	14032		8.591	4994	4734	8482	13204		6.908	20616	20781	62353	14097		20348	21013	60610	14076
	6.931	20378	19148	61299	14855		6.931	20367	20845	60300	13818		6.931	21518	16566	99647	15263		20056	20362	60569	13305		19268	19172	62821	13830		8.625	5314	5108	7888	12050		6.931	20740	21185	62292	13963		20703	20395	61760	14117
	6.955	20110	19462	63011	14924		6.955	21108	19875	60419	14094		6.955	21886	17405	98996	15619		20175	20081	61734	13405		19540	19759	63308	13711		8.659	4607	5028	7728	12190		6.955	20808	21275	60552	14252		20319	20251	63276	14318
	6.979	21030	19394	62452	14732		6.979	21163	19130	61437	14100		6.979	21684	16726	98495	15267		19725	20147	62086	13846		20227	19733	62228	13813		8.692	4581	5734	7295	11457		6.979	20594	21499	60582	14137		20818	20800	63812	14275
	7.002	21389	19684	60721	14604		7.002	20462	19859	62695	13881		7.002	21548	16545	97264	15209		19894	19844	63890	14102		20438	19140	62103	13396		8.726	5541	5234	7835	12277		7.002	19972	21013	61745	14009		20805	20338	63025	14069
	7.026	21296	20292	62450	14610		7.026	20338	20883	61614	13978		7.026	21403	16733	98258	15256		19571	19406	63546	13735		20586	19657	61930	13803		8.76	5414	5748	8242	12043		7.026	20711	20854	63048	14237		20619	20413	62011	13806
	7.05	21299	19461	63144	14609		7.05	20734	20356	60828	13825		7.05	21313	16621	97883	15232		19675	20271	61589	13094		19867	19854	62973	14005		8.794	5968	5701	8115	12537		7.05	20788	20508	61824	14620		21135	19998	61541	13893
	7.073	20662	18947	61727	14526		7.073	20667	19899	60567	13524		7.073	21224	16733	97117	15558		20167	20138	60757	13407		19509	18916	63307	13562		8.828	5768	6488	9302	12591		7.073	21103	19729	61955	14400		21120	19924	62771	14305
	7.097	20858	19366	62940	14432		7.097	20833	20229	60940	13479		7.097	21847	16332	96497	15451		20393	20170	61486	13710		19708	18815	62123	14016		8.862	6515	6541	9035	13938		7.097	20757	20674	62142	14281		20903	20212	64016	14034
	7.121	20953	19489	62882	14685		7.121	20904	19946	61271	14042		7.121	20838	16090	97986	15371		20601	20718	60956	14289		19850	19361	61883	13966		8.895	5828	6468	9302	16873		7.121	19959	21237	61816	14550		20729	20554	63151	14094
	7.144	20621	19626	60823	14872		7.144	21118	19592	61860	14024		7.144	20581	16621	98610	15379		20918	20497	61764	14289		20257	19246	63138	13568		8.929	6775	6788	9749	21044		7.144	20311	21670	61019	14367		20392	20426	60902	14066
	7.168	20669	19497	60542	14874		7.168	21292	20194	63056	13766		7.168	20920	16883	99178	15387		20348	19877	62090	13922		20105	18940	62341	13767		8.963	6914	7995	10009	23519		7.168	20906	21378	62067	14231		20194	20710	61719	13865
	7.191	20660	19545	61669	14561		7.191	21564	19705	61854	13687		7.191	21160	16169	97664	15735		20326	19689	63037	14043		19297	18983	63596	14624		8.997	7221	7515	9496	24681		7.191	20537	20736	61378	14064		20149	20242	62346	13933
	7.215	20455	19722	61735	14967		7.215	20826	19277	62878	13670		7.215	22178	15879	97281	15435		21004	20139	62955	14144		19123	18922	63577	14095		9.031	8015	8269	9696	20650		7.215	20832	20585	59787	13946		20080	20284	62831	14214
	7.239	20987	19474	62209	15386		7.239	20184	19625	62696	13554		7.239	22164	15767	97260	15151		20821	20170	62173	14216		19377	19249	62073	13826		9.065	7355	10596	10443	19302		7.239	20957	20813	59451	14356		20729	20195	62778	14233
	7.262	21068	19172	61113	15149		7.262	20515	19624	61189	13425		7.262	21548	15603	99190	14651		19971	19468	62128	14292		19786	19625	63546	14104		9.098	7915	13404	10956	18275		7.262	20661	20655	61276	14721		21218	19778	62113	13950
	7.286	20998	19258	61169	14884		7.286	21078	20363	61716	13875		7.286	21994	16008	98790	15277		20106	19114	61789	14396		20574	20083	63940	14042		9.132	7281	24654	11076	18035		7.286	20324	20700	61271	14210		19959	20518	61751	14104
	7.31	21189	19399	61969	15080		7.31	20774	20014	62485	13846		7.31	22085	16409	98330	15603		20068	19279	61404	13947		19853	19737	63767	13734		9.166	8422	54502	12090	15185		7.31	20513	20273	59823	14429		19542	20489	61883	14361
	7.333	21765	19816	62796	15120		7.333	21139	18859	62243	14128		7.333	21726	16509	96320	15824		20444	19542	61474	14042		19875	19264	63117	13618		9.2	8188	78148	11256	14285		7.333	20999	20219	61593	14811		19983	19675	62641	14389
	7.357	21557	19475	62519	15236		7.357	20993	18860	61920	14150		7.357	21492	16370	95525	14720		20802	19409	63593	13975		19490	19174	62843	13898		9.234	8382	82912	11757	15332		7.357	20740	20820	62491	14617		20437	20331	62304	14126
	7.381	20932	19153	60484	14763		7.381	20288	19498	62054	14238		7.381	20656	16292	96699	14660		20677	18700	63227	13777		19572	19785	61897	13803		9.268	8302	70535	12497	14238		7.381	20345	20768	61542	14614		21200	20976	63067	14753
	7.404	21576	18668	59461	14755		7.404	20714	20330	60419	13707		7.404	20169	16145	95734	15144		20421	19371	62420	13889		20246	20483	61971	13743		9.301	9229	59201	11610	15860		7.404	20278	20706	61137	14674		20955	20838	61542	14791
	7.428	21759	19552	61635	14965		7.428	20962	19881	61352	13255		7.428	20153	16209	95549	15206		20103	19747	62185	13866		20086	19888	62031	13874		9.335	9209	50660	13158	16220		7.428	20296	21558	62063	14481		20730	19858	61467	14611
	7.451	22166	19963	62864	15148		7.451	20830	19228	63260	13496		7.451	20384	16644	97145	14845		20428	19713	62969	13902		19517	19118	62706	13961		9.369	10736	44372	12691	15332		7.451	20453	21637	61717	14276		20545	19451	62166	13857
	7.475	22043	19992	61062	14701		7.475	20170	19269	62490	13734		7.475	21252	16416	99613	15124		21243	19378	62178	14003		19520	18504	63410	13889		9.403	10383	42502	13865	15433		7.475	20658	21319	62383	14382		20511	19927	61922	13764
	7.499	21760	20029	60182	14709		7.499	20026	19581	61587	13875		7.499	20803	16019	97952	15462		21067	19586	62422	13690		19333	18666	61494	13706		9.437	11310	39089	12657	12924		7.499	21520	20421	62911	14226		19929	20361	61758	13607
	7.522	21790	19166	61756	14605		7.522	21185	19779	61154	13795		7.522	20721	15806	96716	15929		20320	20018	61315	13685		19622	19210	61124	13895		9.471	10549	37199	12337	11477		7.522	21260	20307	62882	14290		20601	19940	63665	13494
	7.546	20951	19091	62644	15378		7.546	20669	19472	61521	14545		7.546	21925	16030	97697	15265		19758	20174	61095	13589		19847	19036	63261	13715		9.504	11917	35369	13918	11323		7.546	20721	20371	62553	14725		21562	19769	64006	14432
	7.57	21474	19575	62934	15683		7.57	20896	19311	60930	14923		7.57	22449	16467	98193	14935		19867	19571	61867	13822		19927	19550	64289	13539		9.538	26637	37139	16120	13318		7.57	20862	20162	62233	14674		21100	19925	62900	14739
	7.593	21231	19831	61779	15730		7.593	21053	19411	60265	14096		7.593	21836	16434	97113	15020		21173	19172	62770	14513		19716	19541	63566	13345		9.572	280964	38140	31590	18128		7.593	20553	21025	61751	15009		20098	20430	61214	14739
	7.617	21068	20206	61801	15599		7.617	21357	19757	61394	13930		7.617	22329	16504	95611	15079		21139	18680	62446	14517		19635	18688	63175	13343		9.606	1500960	35870	87201	27691		7.617	21435	21005	62710	15091		19852	20013	61224	14734
	7.64	20974	20376	62067	15200		7.64	20966	19948	61971	14542		7.64	21181	16168	95798	14725		20490	19070	61720	13748		20160	18724	63603	13695		9.64	3084775	29320	150674	31697		7.64	21763	20536	62848	14981		20600	19744	61500	14502
	7.664	21810	20491	61887	15127		7.664	20372	19868	62265	14928		7.664	20430	15719	93895	14968		20662	19589	62121	13682		20242	18870	62830	14170		9.674	3641529	25281	172207	34067		7.664	21930	20884	62843	14584		20107	19624	62473	14254
	7.688	21845	20129	61486	15390		7.688	20719	19817	62116	14645		7.688	20735	15590	92567	15235		20806	20155	61386	13614		20635	18959	62046	14705		9.707	2891591	22372	138279	29907		7.688	21315	20495	63003	14720		19883	19535	61392	14572
	7.711	21709	19937	61756	15702		7.711	20764	19996	61305	14140		7.711	21429	16025	93607	14769		21040	20110	61411	14205		20061	18411	62423	14525		9.741	2007192	22105	102187	27404		7.711	20326	20542	62113	14278		20398	20112	62363	14479
	7.735	21593	19278	61193	15456		7.735	21000	20248	61031	14855		7.735	21331	16264	92652	15072		20642	19573	61171	14415		20266	18355	62892	14780		9.775	1349630	19168	75839	23553		7.735	20781	20412	62364	14250		20757	20389	62459	14250
	7.759	21690	19426	60963	15453		7.759	21143	20335	60294	15460		7.759	20561	15659	93398	15181		20509	20135	60725	14414		20272	18528	62891	14440		9.809	992786	20477	58766	20263		7.759	21131	19777	62892	14527		20699	19506	60733	14692
	7.782	21786	19398	62150	15160		7.782	20839	19911	61532	15022		7.782	20493	15901	94559	15154		21037	19845	60936	14386		20262	18683	62799	13759		9.843	677456	19382	46958	19136		7.782	20743	20088	61996	14710		19936	19138	60479	14487
	7.806	21840	19533	62862	14824		7.806	20518	19053	62632	14826		7.806	20785	16317	95234	14871		21307	19461	62525	14353		20913	18953	61682	13324		9.877	557677	20624	37739	18875		7.806	20566	19860	61601	14784		19901	19526	60894	13986
	7.83	22094	19297	61176	14560		7.83	20689	18877	62156	15190		7.83	20953	16062	92884	14549		20255	19287	63344	14518		20561	19230	61321	13504		9.91	399798	17788	32605	18975		7.83	20475	20381	61843	14930		20586	19899	61852	14125
	7.853	21537	18890	60676	15574		7.853	21226	18888	62164	14968		7.853	21395	15501	93236	15212		20379	19314	63181	14311		20709	19313	60972	13635		9.944	305390	17554	29480	19823		7.853	20438	21118	63009	14392		20726	19565	62271	13586
	7.877	21259	19362	60996	15479		7.877	21621	19889	61676	14683		7.877	20785	15538	93135	15462		20915	18739	62274	14232		19983	19010	61931	14086		9.978	218279	18228	25909	20303		7.877	20211	20813	62470	14366		20988	19528	61013	14361
	7.9	21253	19903	61442	15566		7.9	21378	20107	60902	14525		7.9	20990	15124	92207	15591		20740	19186	62406	14545		20279	19210	62170	13854		10.012	202931	17594	23673	21104		7.9	20631	20486	62074	15082		21607	20488	60284	14748
	7.924	21177	19915	60431	15438		7.924	21004	19749	59676	14855		7.924	21666	15465	93791	15047		20340	19473	62591	14615		20294	18665	62102	13608		10.046	154623	22552	23079	20810		7.924	20544	19971	61647	14756		21051	20565	60231	14864
	7.948	21840	19775	60153	15579		7.948	21060	19165	59404	14883		7.948	21774	16267	94682	15011		20570	19612	62905	14332		20674	18724	62018	13367		10.08	132403	31316	22512	20050		7.948	20436	20627	61510	14440		20598	19816	59989	14941
	7.971	22113	20136	59535	15923		7.971	20354	19208	60389	14676		7.971	21567	16640	94711	15262		20470	19540	62261	14109		21074	18743	62763	13962		10.113	106528	59776	20290	21411		7.971	21001	20037	60806	14539		20315	19497	60071	14772
	7.995	21166	19393	59250	15434		7.995	19788	19644	60735	14779		7.995	21232	16401	94936	15256		20183	19206	61785	13959		20676	18408	61661	14090		10.147	84772	96253	21011	19182		7.995	20813	19814	61305	14928		20712	19915	60314	14016
	8.019	20717	18775	62133	15346		8.019	20400	19461	60690	15423		8.019	21234	15863	95665	15474		19608	19202	61980	13899		20169	18811	60773	14052		10.181	67685	115084	21491	20223		8.019	20725	19999	62129	15083		21235	20393	60067	14364
	8.042	21001	18926	62024	15343		8.042	20691	19003	60646	15076		8.042	21845	15919	94158	14856		20415	19310	64031	14146		20123	19501	61194	13906		10.215	55117	92443	20176	18815		8.042	20942	20489	60952	15206		21461	20471	59934	14688
	8.066	21459	19057	59182	15094		8.066	20539	19708	61280	14704		8.066	21771	16077	92914	14863		20497	19121	62251	14675		20517	19619	61411	13982		10.249	50258	66442	19176	19162		8.066	21157	20534	61084	15152		21021	20666	60582	14800
	8.09	21786	19231	59146	15150		8.09	20171	19671	60718	14244		8.09	21737	16201	92060	16180		20338	19401	61635	14744		19959	19541	60282	13905		10.283	49049	54308	20510	18808		8.09	21413	20055	61570	14609		21084	20207	61248	14840
	8.113	21214	19080	59880	15107		8.113	20522	19015	61038	13791		8.113	21190	15739	91161	16190		20490	20437	61089	14161		20142	19011	60071	14574		10.316	54756	41594	19989	18761		8.113	21284	20372	61621	14519		21140	19494	61570	15339
	8.137	21487	19461	59273	15578		8.137	21284	19110	62636	14055		8.137	21598	15459	91026	15503		20585	19980	58857	13757		20147	19253	61882	13987		10.35	80256	35075	20256	20717		8.137	20576	20476	61236	14857		20633	19436	60375	15472
	8.16	21632	19133	58931	15259		8.16	21137	19681	61514	14413		8.16	21913	15749	91404	15424		21165	19138	58786	13855		20431	18969	60294	14400		10.384	136662	34027	20470	21291		8.16	20598	20071	59793	14966		20849	19410	60587	15082
	8.184	21596	19290	59024	14832		8.184	20706	20056	60966	14681		8.184	21296	16844	89974	15310		20533	18926	58734	14297		20378	19214	59216	14795		10.418	146768	32104	20463	21497		8.184	20900	19812	58346	14878		21002	19597	60497	14193
	8.208	21497	19938	59449	14891		8.208	20684	19504	59720	14872		8.208	20980	17006	90456	15423		20274	19367	59799	15155		20241	19134	59993	14576		10.452	116271	28359	21484	20350		8.208	21081	20232	57371	14563		20769	19130	59575	14124
	8.231	21355	20099	60067	15674		8.231	20757	18702	58501	14680		8.231	20280	16360	91675	15357		20530	19588	60040	15120		20964	19228	60320	14348		10.486	86606	24420	19656	19196		8.231	20859	20967	57703	14838		21042	19381	58277	14867
	8.255	21369	20207	58987	15830		8.255	20908	18798	58696	14460		8.255	20482	15957	90700	15411		20510	19393	60222	14563		20374	19481	61199	14517		10.519	66742	26256	19756	18335		8.255	20610	20387	57705	14892		21428	20097	59052	15033
	8.279	21113	19566	57213	15451		8.279	21473	19023	59166	14702		8.279	21127	16104	89243	15231		20862	19820	60081	14037		20659	19353	60373	14778		10.553	53085	22812	20236	18455		8.279	21172	20036	57509	14909		21344	20120	59172	14821
	8.302	21338	19896	56268	15570		8.302	21777	19254	59468	14787		8.302	20686	16063	90167	15398		20744	19761	57931	14476		20070	19513	60537	14836		10.587	44486	23506	23847	17667		8.302	20521	20065	58292	14773		21203	19443	58290	14497
	8.326	20801	19613	56497	16078		8.326	21105	19769	58913	14536		8.326	20775	15931	88764	15448		20595	19842	57530	14680		19197	19593	59515	14816		10.621	41279	27371	24888	18335		8.326	20726	20570	58145	14148		21277	19476	57432	14629
	8.349	21296	19119	57040	15666		8.349	21012	20099	59677	14652		8.349	20945	15957	87832	15490		20422	19948	57555	14805		19464	19648	57958	14398		10.655	39322	29841	24981	18261		8.349	20934	20909	57496	14133		20253	20402	56847	15139
	8.373	21986	19621	58194	15157		8.373	20573	20240	59034	14455		8.373	20310	16090	88041	15770		20345	20147	57401	15174		19716	20112	57829	14326		10.689	33453	32691	25435	19789		8.373	20825	21012	58202	14836		20203	20966	56401	15710
	8.397	21608	19481	58594	15749		8.397	20758	20203	56979	15499		8.397	20344	16205	87157	15456		20059	19761	57043	14864		19823	19359	58570	14027		10.722	31697	33005	26730	17934		8.397	21192	20215	58226	14770		20070	20415	57802	15276
	8.42	21281	19674	57888	16020		8.42	21088	20005	56682	15517		8.42	20407	16380	87696	15067		20612	19255	57006	14730		19726	18792	58968	14358		10.756	28639	27191	26276	17381		8.42	21179	20054	58345	14916		20265	20313	57627	14922
	8.444	21836	20148	57440	15976		8.444	21285	20638	56972	15379		8.444	21072	16807	86590	14915		20498	19482	57738	14501		19661	19162	58252	14744		10.79	26590	25855	27504	17387		8.444	21034	20287	56137	14936		20997	20132	56609	15373
	8.468	21771	20183	56877	16045		8.468	20945	20587	56316	15380		8.468	20418	17014	85601	15271		20517	19384	56494	14533		19609	19662	56840	14470		10.824	21438	22765	25695	17354		8.468	20939	20468	55065	15334		21356	19802	57104	15563
	8.491	21363	19745	55940	15730		8.491	20570	19474	55246	14960		8.491	20195	16963	84072	15422		20055	18886	56557	14863		19705	19464	56632	14337		10.858	22812	22145	26683	17094		8.491	20480	20320	54997	15698		21789	19513	56058	15939
	8.515	21223	19469	55150	15221		8.515	20614	19788	55109	15404		8.515	20330	17028	82636	14737		19833	19096	56146	14704		20332	19669	55743	14334		10.892	21277	19276	23720	15259		8.515	20583	20789	54769	15521		21272	20381	55282	15368
	8.539	20705	19908	54419	14965		8.539	21313	20155	55785	15599		8.539	19522	16736	83684	14273		19945	19235	56011	14833		20330	19965	55439	14732		10.925	21418	18895	23199	15746		8.539	20968	20265	54300	15174		20830	20628	56205	15330
	8.562	20737	20015	54153	15087		8.562	20890	20018	54507	15710		8.562	19484	16800	83174	14574		20280	19129	55984	14892		20265	19369	56888	14693		10.959	21317	20904	20450	16627		8.562	21529	20929	55311	15131		20276	21582	57313	15829
	8.586	21521	20012	54230	15260		8.586	20857	19872	54131	15764		8.586	19414	17006	81292	14373		20302	20195	55695	15347		20317	19201	56455	14672		10.993	19395	30735	19609	15686		8.586	20904	21538	55003	15320		20531	21160	55317	16032
	8.609	21076	19491	53446	15925		8.609	20881	19996	54126	15698		8.609	20027	16935	80255	14388		20744	20702	55229	15064		20542	20026	54976	15037		11.027	19836	215021	19976	14432		8.609	20368	21424	54891	15526		21164	21563	53582	15561
	8.633	20321	19604	54089	16660		8.633	20578	20166	54267	15523		8.633	20439	16533	78787	14884		21169	20563	54393	14988		20244	19931	54501	15036		11.061	19523	1386604	17641	13891		8.633	20691	20970	53591	16085		21025	21887	53474	14816
	8.657	20479	20038	54760	16407		8.657	20506	19723	53828	15812		8.657	19618	16651	79477	15279		21096	20466	54257	15257		20918	20390	55093	15012		11.095	19269	3781327	16680	13658		8.657	20658	20941	53700	16452		20979	21754	54114	15427
	8.68	20809	20513	53268	16750		8.68	21029	19951	53415	16243		8.68	19929	16604	79214	15382		21631	20410	53931	14777		20897	20549	54158	15296		11.128	18829	5658800	14612	13218		8.68	21441	21653	53840	16516		21592	21324	53672	16089
	8.704	20693	20259	51860	16911		8.704	21564	20487	52911	16449		8.704	19861	16664	78852	15461		21868	20745	53319	14545		21285	20748	53331	15812		11.162	18435	5809030	14098	11603		8.704	22077	22088	53581	17024		22049	21200	52649	16306
	8.728	20370	20211	52033	17361		8.728	21043	20625	52613	16264		8.728	19838	17413	78004	15141		21810	20812	53879	15712		21386	20467	53894	16416		11.196	18395	5025792	15239	13057		8.728	21516	21205	53471	17128		21506	21289	53037	16028
	8.751	20423	20924	52463	17815		8.751	20882	20279	52199	17095		8.751	20164	17601	79281	15710		21603	20258	52941	16292		20534	20315	53747	16706		11.23	17641	3748922	18121	12151		8.751	21223	21297	52955	17397		21213	21444	53249	15980
	8.775	20919	21156	52433	17938		8.775	21231	20548	52059	17239		8.775	20584	17359	78388	16077		21601	20163	52154	17042		20710	20927	53105	16623		11.264	16607	2489284	21551	11597		8.775	21004	21766	52470	17400		21846	21158	52475	17035
	8.799	20781	20879	52578	18630		8.799	21836	20990	50749	17971		8.799	20613	17557	77684	16298		21621	20599	52035	18086		21321	21005	53043	17197		11.298	17627	1629830	23086	11790		8.799	20988	21734	52670	17983		21411	21782	51790	18261
	8.822	21439	20455	52836	20287		8.822	22101	21308	51568	19157		8.822	20442	17569	76675	16373		21103	21370	51839	18652		21324	20057	53192	18791		11.331	18688	1055819	21751	12244		8.822	21082	21893	52829	19860		21653	22092	51936	19649
	8.846	21860	20179	52454	21624		8.846	21950	21686	51863	20748		8.846	20422	17972	74498	17031		20717	21569	51486	20645		21089	19981	52572	20595		11.365	21684	775257	20030	12904		8.846	21917	21670	52792	21619		21639	21354	52512	20926
	8.869	21834	20837	52624	23398		8.869	22027	21319	51174	22448		8.869	20745	18386	73057	17338		20653	22001	51211	22850		21120	20562	52061	22246		11.399	21117	584637	16880	13231		8.869	22428	21876	52005	22976		21236	21903	53205	22547
	8.893	21758	22026	51820	25387		8.893	22359	20681	50410	25263		8.893	21025	18796	74936	17297		21312	21579	52148	23834		21083	20436	51461	23633		11.433	22699	427435	16106	13425		8.893	21943	22156	50796	25141		21155	22142	54212	24528
	8.917	22038	22024	50143	26854		8.917	22267	21387	50376	27060		8.917	20988	19694	75771	17585		22072	21244	52397	25363		21198	20408	51041	24824		11.467	20944	340137	15546	13264		8.917	21727	22524	51317	26876		21637	21867	53103	25596
	8.94	21303	21203	49753	26777		8.94	22417	21662	51213	27118		8.94	21833	20038	74507	17294		22422	20971	50933	24789		22060	20303	50899	25004		11.501	20523	252782	15493	14085		8.94	21968	22132	52224	26654		21962	21247	51232	25399
	8.964	21216	20902	50019	27134		8.964	22176	22144	51115	26192		8.964	21893	21093	73174	17331		22372	21608	50071	23812		22544	21310	51160	24186		11.534	19089	192300	14825	14232		8.964	22814	22519	51710	25510		22337	22069	50733	24951
	8.988	21438	21514	50175	25595		8.988	22122	21770	50066	24606		8.988	21085	21432	73743	17314		22002	21887	50571	23663		22249	21575	51489	23090		11.568	17614	140808	16213	13885		8.988	22275	23067	51517	24265		22392	22957	49634	24043
	9.011	21624	22452	50117	23556		9.011	22375	21747	50019	23110		9.011	20863	21937	73812	17231		22507	22518	50154	22965		23231	21996	51127	21742		11.602	17147	108993	15439	13544		9.011	23040	23732	51171	23053		22739	24251	49116	22464
	9.035	21113	22964	50817	22334		9.035	22665	22644	51445	21768		9.035	20921	21892	73274	17031		23003	22447	50224	20700		23470	22967	50761	20598		11.636	17334	86974	14378	14245		9.035	23489	24728	51548	21842		22964	24673	49227	21602
	9.058	21834	22974	51011	21278		9.058	22727	23445	51663	20672		9.058	21326	21598	72213	17102		23751	23340	49333	20024		23028	23284	50685	19474		11.67	15799	71250	15252	13224		9.058	23361	25570	52719	21328		23389	24403	49839	21023
	9.082	22688	23692	49977	20163		9.082	22772	24253	50066	20522		9.082	22107	22537	72758	18027		23679	24203	49061	19789		22847	24805	50056	19083		11.704	16133	63927	15473	12571		9.082	24089	26093	51668	20682		23307	24581	50091	20610
	9.106	23080	24600	49851	20806		9.106	23548	24800	48756	19972		9.106	21619	22230	71635	20682		23700	25313	49915	18618		23833	25002	50561	18631		11.737	15819	54936	14485	12997		9.106	24674	26954	50308	19948		23688	25587	49530	20012
	9.129	23179	25680	49062	20762		9.129	23344	25702	49866	19746		9.129	21399	22377	72062	23521		24387	26145	49474	18639		22740	24852	50739	17880		11.771	17027	47632	16940	12223		9.129	25498	27428	49492	20476		24202	26820	48808	19237
	9.153	21934	26550	49153	20087		9.153	23188	26323	49561	19082		9.153	21695	22916	73058	27314		24476	27384	49744	18800		22329	25760	50698	18171		11.805	15232	45635	16674	12584		9.153	24972	27861	48131	20947		24660	27457	49622	18938
	9.177	21914	27179	48729	18936		9.177	23698	27159	48783	18350		9.177	21300	23525	72299	30281		23890	27299	49908	18790		23229	26263	49399	17989		11.839	17194	41927	17394	12083		9.177	25044	28662	47438	19766		24303	28322	49699	18261
	9.2	22999	27924	48822	18264		9.2	24224	27379	48176	18414		9.2	21334	23249	70443	31829		24558	26810	49748	18678		23676	26552	49402	17635		11.873	16060	40424	18555	12571		9.2	24475	29946	48062	19014		23203	28832	49267	18446
	9.224	22461	28165	47984	18508		9.224	24832	27318	48334	18703		9.224	22393	23521	69581	31846		24586	27340	50791	17985		23798	26523	48011	18152		11.907	15132	47205	18889	12911		9.224	24151	31152	48282	18927		23569	28711	48605	18240
	9.248	21648	27104	47039	18882		9.248	24568	27604	49753	18592		9.248	22408	23713	68579	31899		24626	28144	50608	17940		23329	26737	48743	18424		11.94	15859	61186	22846	15752		9.248	23868	29785	49511	18506		24135	29221	48601	18580
	9.271	22250	27877	47496	18387		9.271	24839	27644	49834	18526		9.271	22090	23214	68322	31864		25275	27624	49001	17972		24070	26702	48786	17354		11.974	20250	70247	25035	16800		9.271	24836	29877	49872	18313		24457	29338	49433	17599
	9.295	22881	28551	48363	18488		9.295	25147	27164	48012	18249		9.295	22106	22672	68012	30478		26329	28017	48244	18284		25909	27980	47338	17334		12.008	24708	68455	25208	18548		9.295	25078	30406	49310	18867		24741	28926	49471	17885
	9.318	22573	29206	48801	18324		9.318	25088	27648	48649	18113		9.318	22644	22170	67230	28586		27235	27255	48816	17812		26276	27836	48509	17441		12.042	35035	61634	24094	19108		9.318	25275	29591	48363	19269		25075	28843	48298	18751
	9.342	22800	29067	48323	18494		9.342	25271	29006	48191	17830		9.342	22998	23960	67778	27491		27152	27422	48216	17853		26372	27675	48259	17720		12.076	42829	53914	20817	17207		9.342	25769	29038	48436	18796		25915	28970	47400	18302
	9.366	23623	28238	47328	18604		9.366	26479	29592	48295	17287		9.366	23540	24952	68497	26216		26945	27746	47492	17830		26811	28055	47873	17629		12.11	40111	46410	19096	15986		9.366	26984	28913	48690	18512		26301	29009	48152	17533
	9.389	23715	28772	47715	18300		9.389	27036	28925	48952	18238		9.389	23687	24600	68211	25432		28059	27866	48536	17545		27838	26996	47579	17448		12.143	38715	41540	19236	14885		9.389	26927	29149	47922	18612		26821	27969	48390	17478
	9.413	24100	27807	47598	18216		9.413	27982	28189	48621	18241		9.413	23510	24315	68520	25329		28553	27917	48656	18171		30384	26495	48154	17531		12.177	38387	37760	18975	13017		9.413	28415	29664	47308	18777		27264	28531	48960	17416
	9.437	24935	26835	47480	19145		9.437	29014	27244	48927	18092		9.437	24386	24340	68186	24520		29547	28074	48291	18334		35654	26281	48027	17918		12.211	37593	35356	17914	12857		9.437	30906	30648	48740	18766		28622	28994	48892	18055
	9.46	25060	26832	47109	19399		9.46	29752	26599	47606	18747		9.46	25459	24096	67304	23669		31223	27156	47545	17966		40346	26808	48065	17864		12.245	41266	34441	17768	13038		9.46	32927	30970	48870	19669		30018	29247	48511	17942
	9.484	25966	26917	46836	18772		9.484	31717	26713	47456	18600		9.484	26542	24399	66015	22729		33250	26997	47203	18092		44740	26899	48286	17783		12.279	40438	34955	18615	11850		9.484	35489	30645	48780	19860		31579	29083	48648	18396
	9.508	28084	26862	47830	19141		9.508	41391	26806	48767	18762		9.508	28283	25016	65670	22129		46745	27489	48673	18439		65906	26705	49587	17977		12.313	38281	32077	19716	13511		9.508	45196	30211	49492	19319		44335	29232	48494	18132
	9.531	40290	27069	48006	19617		9.531	122759	26868	52293	19374		9.531	30669	25111	67314	21937		154747	27494	54556	19619		206232	26666	54693	18382		12.346	36938	33326	19762	14258		9.531	123234	29106	52604	19821		137064	28699	51951	18077
	9.555	94533	25979	50659	20055		9.555	558521	27455	69397	21460		9.555	32327	25266	67728	20694		647875	27060	74962	21552		787373	26709	76376	21650		12.38	32431	33406	22699	16113		9.555	491869	28993	64915	21480		553183	27847	67516	20398
	9.578	231916	25801	55566	19912		9.578	1797103	28400	113271	26052		9.578	34148	24585	66125	20178		1919659	27191	122317	26229		2069837	26384	125582	26956		12.414	29427	31523	24381	17087		9.578	1412566	28820	96138	24883		1577174	28571	104844	24885
	9.602	441683	25886	62307	20314		9.602	3684053	28693	180618	31979		9.602	36276	24777	65459	20322		3864353	27581	186678	33056		3723947	26834	188041	33045		12.448	25382	33600	26497	24794		9.602	2729779	30283	144484	28913		3100858	29949	157068	30373
	9.626	637297	26675	67859	21511		9.626	5371555	29715	241301	37541		9.626	38231	24689	63109	20348		5544896	28856	243938	38343		5187487	27258	239286	38405		12.482	24554	32278	26777	37940		9.626	3977389	31458	192336	32943		4499387	29293	203812	35241
	9.649	732680	26897	70854	21793		9.649	6444666	29349	277398	40995		9.649	41299	23213	62872	20821		6400264	29184	279594	41925		5907717	27932	269579	40501		12.516	22752	30388	24494	58873		9.649	4710219	31675	215816	35110		4984494	29421	227055	37390
	9.673	719305	26522	71955	21829		9.673	6732039	29041	286541	41347		9.673	55495	23173	64162	20678		6426327	29526	283446	42068		5731473	28053	267936	39168		12.549	22679	33326	28272	69899		9.673	4747670	31944	214756	34753		5141494	30279	229206	36202
	9.697	639538	26849	70480	21666		9.697	6010135	29324	268247	39942		9.697	93534	24039	64594	21518		5636095	29260	260039	39343		5089451	28376	242223	37045		12.583	22091	31556	36431	67231		9.697	4240459	32349	199789	33199		4472224	30373	213519	33418
	9.72	546748	27598	65300	21748		9.72	4962626	29032	237671	37305		9.72	158956	23914	67417	21404		4577235	28917	222827	34925		4143831	28762	209492	33521		12.617	21851	32418	45415	60839		9.72	3480030	33051	175567	31405		3667221	31314	184371	31224
	9.744	454449	27572	62517	21512		9.744	3957401	30020	201797	34429		9.744	238333	23863	73514	22011		3606494	28734	185393	31988		3271838	29588	175084	30067		12.651	21424	31844	55010	48234		9.744	2732571	32405	150245	29877		3002751	30906	158531	29588
	9.767	362184	27197	60003	21447		9.767	3114037	29914	167914	31657		9.767	311605	23838	77525	23112		2793408	28585	160844	30077		2572153	28722	148580	27822		12.685	20190	30682	57262	40465		9.767	2117356	31768	130212	27626		2331093	31024	139562	27510
	9.791	288146	27069	56899	21810		9.791	2497199	29301	143599	29398		9.791	359326	24201	79678	23981		2187050	28768	139418	28537		2048875	28443	129408	25934		12.719	20270	31576	50459	33994		9.791	1699666	31356	115797	26239		1844383	32436	121878	25417
	9.815	236439	27076	56266	21180		9.815	2024490	28886	125047	27948		9.815	387607	24430	80736	22959		1815077	28302	122265	27006		1629416	28927	113677	25547		12.752	19149	28953	42929	29894		9.815	1350043	32320	103558	25354		1461631	31860	106696	25046
	9.838	193624	26833	55469	21831		9.838	1617926	28428	112059	26231		9.838	385718	24919	80567	23123		1514116	28663	108306	25087		1359996	30075	102244	24446		12.786	19115	29260	36010	26296		9.838	1127779	33320	92856	25166		1185388	31333	97009	24307
	9.862	164970	27687	54149	21885		9.862	1352193	29484	100171	25790		9.862	379706	24418	79171	23290		1227955	29014	97580	23874		1128125	29328	90683	24194		12.82	18848	28846	32778	24474		9.862	906876	33100	84656	24501		971816	31381	87938	23297
	9.886	140343	27474	52686	20950		9.886	1100777	29660	92976	25654		9.886	353007	24668	76662	22875		1005731	28220	91378	23010		901976	27704	83967	24737		12.854	20109	29574	31349	23279		9.886	754815	32348	80669	24573		814146	31447	81632	22787
	9.909	123409	26080	52326	20694		9.909	912150	29458	87273	24164		9.909	325525	24624	75056	23072		816143	27945	85430	22471		739312	27583	77632	23119		12.888	20730	27605	30421	23339		9.909	632679	31784	75919	23779		674104	29815	78657	22123
	9.933	110100	27033	51088	20617		9.933	786440	29271	81111	23443		9.933	299129	24363	73232	23101		691011	28541	78141	21694		628732	27478	74823	21447		12.922	21558	29841	28392	23546		9.933	519808	31774	72661	22626		557857	29423	74690	21443
	9.957	94165	28472	50245	21004		9.957	649717	28404	76082	23007		9.957	259390	24477	72914	23619		579045	28805	72112	21923		529186	27890	72101	21392		12.955	21511	27898	27845	22866		9.957	443551	31912	68399	22935		477013	29911	69410	21036
	9.98	80810	27576	51202	21703		9.98	521243	28645	72514	22383		9.98	220903	24245	72566	23914		477110	28598	71162	22081		435109	28849	67564	21360		12.989	21504	26656	28285	23326		9.98	374050	32311	65060	23449		408212	30193	64909	21408
	10.004	72726	27868	50026	21813		10.004	434187	29724	69842	22423		10.004	193785	24115	71860	24105		403281	28739	68918	21401		358079	28744	65610	20834		13.023	22178	27684	27458	22452		10.004	313177	32770	62753	23333		342942	30842	63033	21567
	10.027	67179	28896	49181	21013		10.027	373960	29695	64682	21949		10.027	169416	23690	69574	23653		337793	29512	64566	21444		307096	28631	62971	20459		13.057	20763	26102	25815	21531		10.027	268629	33700	61114	22975		286950	32322	59933	20881
	10.051	62474	28714	48884	20654		10.051	316545	29981	60797	21237		10.051	143783	24157	67187	24238		285737	30004	60633	21196		267600	29050	59762	20618		13.091	19636	25956	25562	21871		10.051	226918	37912	58787	22677		240052	34255	58636	20502
	10.075	55683	29232	48240	20827		10.075	264635	30043	58556	21208		10.075	124206	24869	64857	24391		254356	30287	58624	20845		231145	30520	57800	20474		13.125	18902	25562	25742	21077		10.075	191017	45109	56775	23027		203689	39184	56987	20651
	10.098	50680	30995	48842	20601		10.098	231464	31295	56709	21047		10.098	110028	25690	63354	24859		217256	31503	57235	20858		194347	31173	55864	19712		13.158	18308	25856	26977	21204		10.098	162686	55212	56477	22693		175508	47163	55241	21486
	10.122	46859	32587	49065	19952		10.122	195446	33315	56346	20861		10.122	95695	26054	62709	24685		181745	33628	56650	19331		167927	32208	54881	19798		13.192	19709	27818	25822	22165		10.122	145923	66430	54996	22953		159306	55209	53748	22013
	10.146	43965	33183	49703	19426		10.146	170012	34277	57251	20687		10.146	83207	25185	62513	24865		156639	35088	56573	18763		145736	33960	55742	20266		13.226	18088	27037	24754	21924		10.146	130139	73420	54352	22970		139133	61436	54815	21539
	10.169	41956	33323	50717	19814		10.169	149119	35599	57129	20278		10.169	73161	25244	63589	25307		139516	35893	56173	19909		129067	34325	55054	19973		13.26	12537	26016	26690	21451		10.169	116160	74433	54195	22962		122255	62610	56433	21177
	10.193	38825	33567	51794	20277		10.193	134137	35841	58158	19685		10.193	65620	26282	62333	28540		126273	36374	56467	19892		116077	33937	56375	20063		13.294	19202	24534	28452	20363		10.193	102685	72338	55380	22178		112994	62115	55603	21401
	10.217	37240	33911	52961	20244		10.217	121627	35264	59102	19622		10.217	58499	26983	62848	34593		115100	36031	57680	18556		102209	33641	56016	20821		13.328	17854	24788	30155	21077		10.217	92665	67765	55669	21255		100802	59096	55582	20515
	10.24	36367	32641	54966	19702		10.24	110606	34238	60160	20147		10.24	54289	27829	63421	48977		105459	34318	57706	18488		94089	31986	56014	21497		13.361	18281	24654	33626	21911		10.24	86716	60838	56038	21221		92490	52889	56892	20701
	10.264	34160	31609	57149	19648		10.264	101264	33421	61389	19601		10.264	50899	27561	63541	102304		94059	33075	57945	19572		88467	32144	57034	22587		13.395	17581	24360	36858	20290		10.264	78441	54513	57654	20770		82959	47794	57783	20295
	10.287	32820	31105	58055	19675		10.287	93858	32272	60125	20159		10.287	46423	27776	63271	290591		85621	33062	58607	19761		84882	31236	56604	26905		13.429	17481	24567	38628	20984		10.287	73728	49603	58785	21555		76522	44812	58821	20029
	10.311	32861	30349	59054	20304		10.311	87779	31389	60758	20478		10.311	44176	26987	63559	787028		82434	32698	58142	18870		81018	30488	57233	51881		13.463	17194	26250	40251	19689		10.311	70089	46612	58547	21971		71147	42757	57983	19859
	10.335	39972	30384	61557	21196		10.335	90127	30897	59614	20284		10.335	42814	27787	60803	1732275		82599	31671	58360	19262		84886	31546	57022	154067		13.497	15533	25015	38154	20350		10.335	72343	44527	56760	21529		73990	40883	57961	20598
	10.358	62277	29811	66653	21054		10.358	105181	31040	58755	20740		10.358	41783	28803	59598	3110817		95433	30635	59106	20487		103591	30431	56160	410578		13.531	17027	25642	36765	19476		10.358	89219	42928	54806	22051		91409	39329	57653	21249
	10.382	100654	29826	78493	21117		10.382	133252	31417	56329	21510		10.382	37265	28101	61874	4630355		119538	31121	56770	20970		129467	28758	53566	811666		13.564	20156	24080	34394	19029		10.382	122899	40924	54919	23485		121192	38490	56418	21217
	10.406	141784	29711	98883	21579		10.406	171161	30387	53382	20998		10.406	34533	27129	64223	5785434		144037	30384	54316	22234		154378	29151	51712	1247819		13.598	27618	21117	34775	17287		10.406	166962	39690	53565	24070		151570	37476	52938	20841
	10.429	173611	29321	129152	22550		10.429	197373	30267	51808	20479		10.429	33379	26359	65736	6470792		160419	30254	51511	23375		164464	28938	49081	1594015		13.632	39930	19082	44546	17827		10.429	198502	38783	50741	25415		174728	36300	51839	20864
	10.453	184697	28623	176101	23563		10.453	204788	29150	49273	20079		10.453	33184	26426	69079	6575566		161038	29899	48422	22677		158018	29198	47924	1674040		13.666	44239	17360	49082	18448		10.453	208855	37640	49101	25302		182212	34665	50277	21489
	10.476	174792	29098	260477	23566		10.476	192765	28757	47410	19673		10.476	34125	27200	72411	6337188		147771	29563	47040	21719		143885	29360	49141	1533502		13.7	48594	17774	46978	18595		10.476	195403	36181	47782	24845		168115	33559	48063	21681
	10.5	149089	29299	403655	22851		10.5	169835	29215	47000	19980		10.5	37605	26433	78372	5854445		127793	29719	46539	20581		123804	28676	48041	1269920		13.734	41573	17454	48541	18195		10.5	167226	36177	45695	24188		145393	33037	46237	21489
	10.524	122066	30033	624003	21412		10.524	143459	29161	46923	19912		10.524	41952	25840	84980	5157144		108529	29614	45061	20587		105135	28643	48108	989528		13.767	39950	16860	44286	18241		10.524	138048	36625	45375	23929		120733	32920	45789	20675
	10.547	100592	30283	905316	20801		10.547	119591	29168	46290	20061		10.547	47637	26255	95202	4421176		92170	30591	44291	20618		91619	28727	51320	763715		13.801	33720	17287	40491	17601		10.547	114683	37342	44672	22519		101722	33183	45452	20008
	10.571	82432	30622	1302899	20667		10.571	101953	29692	46833	19991		10.571	51742	27111	107043	3830083		82544	30776	45521	20448		80781	29831	55365	583760		13.835	29574	19602	36504	17180		10.571	96674	38095	44874	22135		89176	33826	46100	20273
	10.595	68742	31173	1825191	20918		10.595	90276	30127	50328	20638		10.595	54656	28174	117790	3202381		76198	30355	48688	21060		71616	30053	61414	452009		13.869	25015	19736	31870	17520		10.595	83782	38051	47444	22860		78352	33693	48715	21000
	10.618	59081	30738	2361978	24030		10.618	81619	29611	56287	24323		10.618	56101	27543	127103	2626289		68027	30758	52456	24309		63982	30204	68400	362413		13.903	24327	22345	28586	19682		10.618	74775	37498	51823	25532		69236	33735	53054	23599
	10.642	51750	30239	2975797	30355		10.642	75173	29559	61882	30236		10.642	55352	26954	140725	2125566		63301	30869	56911	29232		60769	30427	77044	299896		13.937	22866	22953	26804	16994		10.642	68618	37642	56248	31252		63696	34457	57491	28514
	10.666	46863	31224	3663415	36066		10.666	71317	30154	62316	36092		10.666	52793	26341	153919	1727554		61037	30587	60308	35229		58599	29970	85395	255376		13.97	22972	23519	24915	18848		10.666	64054	37311	59979	37257		60499	34923	61375	35589
	10.689	43896	31682	4367877	40849		10.689	67652	30264	63096	40350		10.689	48278	25838	165981	1398990		60560	29953	61566	38572		57913	29308	88585	218884		14.004	22639	24434	25302	19589		10.689	60968	36803	61710	41584		59424	34864	61643	40621
	10.713	43222	32674	5142343	43072		10.713	65242	29927	62637	41804		10.713	46872	26059	176056	1164967		57552	29647	60700	39195		57609	29820	90906	189296		14.038	22085	24995	24254	22872		10.713	58356	36562	60339	44081		58218	35103	61303	41878
	10.736	41440	32596	5745670	41855		10.736	62483	29423	59558	40484		10.736	44719	25839	186361	961487		58086	30242	56938	38565		56600	29750	92414	160863		14.072	22178	27144	23280	23640		10.736	56475	36922	57289	43144		57534	34923	57820	39817
	10.76	41054	32003	6342460	40773		10.76	60812	28527	56755	38552		10.76	41963	26071	198479	789931		58006	29625	54112	36391		55977	29067	92487	134785		14.106	21317	25749	23286	22205		10.76	56054	37014	54169	40241		55486	34294	52782	37781
	10.784	40517	32395	6873549	37484		10.784	59279	28544	53159	35134		10.784	40955	26196	207105	654778		56623	29125	49783	33940		55614	28291	93960	111394		14.14	21231	25589	22378	23326		10.784	55547	37149	50707	36586		54892	34234	50267	34954
	10.807	38796	32378	7104236	33680		10.807	57464	28425	50325	31245		10.807	39174	25782	211467	548985		54463	29387	46398	31088		53173	27315	94258	95976		14.173	20463	27524	22091	23266		10.807	53736	36019	47372	31732		54135	33482	48012	32015
	10.831	36309	32318	7306622	30551		10.831	53898	27653	47170	28002		10.831	37061	26464	215666	469722		52773	28639	44846	27598		49990	26905	93057	80759		14.207	20904	26797	22072	20550		10.831	51543	35199	46280	28345		51039	32614	46311	29341
	10.855	34047	32490	7375087	27857		10.855	51414	27837	45632	25754		10.855	35468	26370	222222	398088		50990	28045	43319	25660		47620	26777	91120	68108		14.241	19136	28219	21297	21898		10.855	48557	35327	44788	26775		46447	32129	45137	27423
	10.878	32411	32592	7145224	26586		10.878	48716	27673	45215	23833		10.878	33049	25820	224803	334518		48367	28172	42268	22641		44814	27425	87014	58732		14.275	19515	29600	22112	18882		10.878	45461	35392	43843	24988		44295	32292	42955	25271
	10.902	30754	32788	6838303	25651		10.902	46679	27763	43239	22352		10.902	31391	25831	222104	282050		45127	28292	40679	20752		43513	27620	81385	50461		14.309	19069	28472	22632	20850		10.902	42562	35486	41786	23306		43195	32084	41321	23705
	10.926	28865	30729	6340129	24558		10.926	44835	27695	42176	21553		10.926	29937	26038	219885	233548		44382	29603	39836	20295		41784	28157	77168	45072		14.343	19849	29914	22605	20070		10.926	40160	34728	40499	22536		43050	31671	41155	22290
	10.949	28265	29749	5786259	22275		10.949	42988	27666	41506	20619		10.949	28462	25379	216462	203255		42891	28489	39229	20170		40673	29803	73036	38618		14.376	19496	28706	21865	19636		10.949	39908	33854	40205	21776		41354	32098	40577	21714
	10.973	27874	30983	5066332	21420		10.973	42460	28320	40421	19987		10.973	27067	26237	211780	177840		42428	28182	38913	18770		40502	29563	67034	35728		14.41	19309	28646	22792	18021		10.973	38971	34117	39300	21091		39586	32324	39938	21135
	10.996	26863	29946	4301390	20106		10.996	42014	28507	39517	20628		10.996	26004	25888	205017	152838		41794	28029	37941	17842		40041	28571	61402	34050		14.444	18568	29660	22519	20557		10.996	37806	34122	37868	19946		39165	32614	39732	20298
	11.02	26420	29809	3501373	19897		11.02	40851	29076	38596	19657		11.02	24527	25407	195216	139339		40365	30008	37068	18068		39783	30157	55235	31237		14.478	20063	29641	22432	18275		11.02	37301	35783	36218	19396		38673	32738	37950	19106
	11.044	25903	32020	2841625	19709		11.044	39975	32085	37900	17900		11.044	24610	28260	181372	123841		40350	34714	36245	18058		37959	39307	50503	29061		14.512	19802	27124	22105	18041		11.044	35599	43854	36483	18934		37522	38821	37378	18720
	11.067	25231	45036	2278029	19165		11.067	39711	47595	35787	17627		11.067	24386	39934	163608	109703		40295	61849	35980	17758		36897	88842	47700	28000		14.546	20797	28465	21491	18415		11.067	34428	96879	35030	18050		36665	83938	37203	18759
	11.091	25023	114137	1843119	18144		11.091	38768	118276	35335	17556		11.091	23710	73974	143655	96862		38271	180197	35603	17432		36348	262529	45003	26538		14.579	20917	29367	21444	18528		11.091	34260	342085	34362	17431		35384	309803	37288	18704
	11.115	25635	335225	1485929	18101		11.115	38084	334742	35403	17363		11.115	24021	155921	129500	87829		37156	494891	35465	16968		35052	648289	42618	26179		14.613	20003	28679	19689	17301		11.115	33833	1047254	33996	17057		35432	994198	36770	17602
	11.138	24012	758217	1183700	18029		11.138	36293	743099	33734	16772		11.138	23109	301433	116058	83079		36176	1028192	34238	16888		34462	1231720	41012	24311		14.647	20116	29140	19869	17180		11.138	32689	2354822	32706	16923		34800	2253748	33872	17833
	11.162	23410	1287429	968767	18028		11.162	36520	1259994	33195	16200		11.162	22311	500216	101941	78842		36337	1664437	33420	16013		34248	1806239	38498	23055		14.681	18261	30028	21357	18201		11.162	31932	3970760	31674	17166		33108	3768720	32598	18150
	11.185	23990	1755684	779636	17590		11.185	37327	1695645	33741	15985		11.185	21487	711533	89025	75974		35881	2164885	33313	15885		33947	2153363	37020	22485		14.715	18001	29146	20957	19382		11.185	31084	5317268	31623	16867		33448	5122321	32415	17415
	11.209	24425	2052198	630391	17144		11.209	36714	1917881	33429	15986		11.209	21558	885664	79437	72355		34340	2349345	32556	15978		34302	2211062	37252	21954		14.749	17508	28038	22805	18455		11.209	30554	6001449	31912	16205		33291	5768667	31875	17139
	11.233	23640	2040571	530267	16758		11.233	35832	1917117	33330	16106		11.233	22201	991245	70579	67586		33871	2244844	32158	15460		32863	1988379	35430	21816		14.782	17807	17108	23226	14232		11.233	30231	5856436	31426	15699		32694	5633027	32828	16534
	11.256	22951	1776973	451105	16141		11.256	35556	1713912	34083	16193		11.256	21789	1025709	64232	63710		33311	1925623	32380	15490		32193	1631935	34002	21812		14.816	17754	28479	23066	18101		11.256	29783	5118558	30634	15946		31274	5058919	33812	16357
	11.28	22586	1429506	370229	15740		11.28	34788	1373119	34123	16495		11.28	21276	995165	59498	59659		33736	1534839	31733	15846		33329	1268515	33302	21509		14.85	17908	30795	22766	19369		11.28	29699	4196487	31379	15590		31046	4055127	32580	16618
	11.304	22690	1102583	307599	15974		11.304	33880	1061825	33546	16008		11.304	20158	899523	55209	57535		33507	1182173	32376	15636		32693	952931	33694	21283		14.884	17374	29287	22645	20510		11.304	29083	3259787	31825	15922		31972	3112968	32814	16574
	11.327	22966	840255	259138	16296		11.327	34362	798839	33235	15850		11.327	20296	791968	51461	57575		32459	887917	33321	15913		31324	737893	33704	21276		14.918	17507	29600	23146	21238		11.327	29394	2462545	31638	16206		32113	2399481	33546	17111
	11.351	21644	641977	217089	16677		11.351	33912	609302	32696	16573		11.351	19813	692578	47972	55550		31752	672787	32462	15415		30984	574302	33413	21471		14.952	18448	29046	23380	22806		11.351	29443	1921903	31122	15903		30693	1855003	32746	16959
	11.375	22077	503714	192583	16584		11.375	33587	485177	32386	16413		11.375	19763	581607	46045	53525		32111	533814	32618	15494		31207	460176	34448	21010		14.985	19356	30602	23833	23286		11.375	29052	1524526	31152	15438		30749	1443749	32574	16656
	11.398	22181	407276	171030	16214		11.398	32721	392174	32717	16107		11.398	19550	469243	43664	51398		32603	432241	32852	15572		30733	378990	33835	20615								11.398	28192	1224157	31747	15284		30586	1159245	32818	15867
	11.422	22585	342593	155383	16348		11.422	32678	322753	32394	15950		11.422	19633	387661	41998	51588		32019	361211	32701	15699		30363	317046	33334	21281								11.422	28106	1005689	31030	15302		30110	948357	33201	16242
	11.445	22656	286522	141229	16638		11.445	32894	272103	32247	15930		11.445	19461	326247	40999	51778		31891	307146	32606	16284		30935	269621	33045	21414								11.445	27368	827858	31640	15168		30504	783522	33428	16596
	11.469	22899	243921	129040	16822		11.469	32525	231351	32090	16138		11.469	19091	270752	40350	50265		32159	261340	33686	16256		30758	228151	32482	20650								11.469	27547	689663	31658	15521		30456	657806	32769	15890
	11.493	23431	214214	121125	15941		11.493	31765	201225	31594	16030		11.493	18748	226649	38561	48901		31842	220929	32561	16176		31183	192092	32366	19825								11.493	27471	583684	31593	15829		29403	552823	32240	15805
	11.516	22688	181944	111822	16250		11.516	31104	175345	31339	16182		11.516	18783	190702	37965	48424		31731	192711	31758	16436		30103	163841	32805	19961								11.516	27604	485639	31551	15271		29600	454714	33554	16054
	11.54	21697	155564	104715	16956		11.54	30314	148644	30811	15943		11.54	19305	158095	38559	47371		31067	166142	32598	16014		29449	140325	32195	20280								11.54	27715	398384	31497	15120		29540	378638	33121	15929
	11.564	22080	132293	102105	17683		11.564	30985	125694	32072	15881		11.564	19030	134204	38473	47083		29942	138260	32374	15383		28653	121403	31404	20560								11.564	27438	329528	31149	15228		29476	320794	31651	16009
	11.587	22495	112460	99233	17881		11.587	30410	108059	33704	15530		11.587	19225	115936	37754	48172		29828	117773	32455	15475		28524	105539	30877	20937								11.587	28103	278857	31044	15427		29652	264086	32338	15814
	11.611	22502	98091	97077	16779		11.611	30439	92899	33302	15098		11.611	18768	101820	37172	47895		30007	102093	32300	15630		29578	90348	31362	20546								11.611	27645	237282	31429	15638		29400	220157	32845	16265
	11.635	21792	83966	92360	16161		11.635	31126	81005	33578	15572		11.635	17930	88567	36620	48295		30065	91028	33431	16097		29590	79328	31900	19769								11.635	27491	202371	31858	15846		29064	183525	34356	16485
	11.658	21655	73300	88323	16182		11.658	31233	72522	33809	16407		11.658	18902	76440	36178	46978		29468	78424	33706	16532		29385	70512	32961	20082								11.658	27906	173621	32768	16349		29635	158570	33218	16121
	11.682	21269	66004	86654	16753		11.682	31108	64571	33476	16815		11.682	19172	68414	36747	47116		28621	69822	33416	16053		29337	63212	33809	20239								11.682	27117	150979	32769	16269		29088	138200	31915	15882
	11.705	22858	59664	86354	17070		11.705	31500	57860	33349	16806		11.705	18860	62162	37769	46331		28888	64490	33481	15516		29367	58133	33091	20034								11.705	27150	131601	32376	16837		28069	121538	31724	15551
	11.729	23154	54529	84388	17038		11.729	30171	53627	33279	17033		11.729	20066	54385	37932	45039		29158	60504	32976	15396		28913	53686	33810	19790								11.729	28793	116948	32164	16005		27558	110402	32256	15519
	11.753	22359	51256	82585	16719		11.753	28320	51448	32800	16085		11.753	19876	50244	37478	45179		29535	56240	33493	15830		28642	50412	33720	19986								11.753	27730	109549	32330	15528		28447	101547	32985	16004
	11.776	21970	49908	83436	16378		11.776	28595	48814	33918	15622		11.776	19508	46772	36485	44643		29718	52798	33550	16657		28504	47570	32707	20374								11.776	27538	101067	32407	16126		29100	92509	33029	16571
	11.8	22445	47526	81892	16416		11.8	29644	45950	34386	16006		11.8	19636	42981	36689	45420		29717	50587	32752	16465		29194	45788	32975	20087								11.8	27348	95778	33455	16424		29360	87953	33816	16252
	11.824	22496	45242	82495	16871		11.824	30987	44092	34780	16172		11.824	19985	41163	36997	46331		30330	47594	32208	15964		28870	44177	33577	19645								11.824	26499	89424	32819	16146		28862	82587	34290	16659
	11.847	22191	43435	84632	16440		11.847	30492	41839	35775	15898		11.847	19521	40113	37103	46178		30984	46786	34302	16350		28762	43465	35333	19727								11.847	27071	83906	32869	15777		29055	77530	34841	16930
	11.871	22525	42153	85121	16840		11.871	30392	40926	37144	16058		11.871	19809	37603	36238	43929		30077	46395	36528	16344		28654	41891	37835	19751								11.871	27023	81647	35555	16252		29002	74649	36246	16137
	11.894	22896	40236	86653	17165		11.894	30806	40208	38245	16892		11.894	20435	35507	35468	43726		28431	43631	38337	16353		28563	39007	40383	19855								11.894	27391	75797	39347	16444		29280	70920	39940	15798
	11.918	21989	37954	89129	16664		11.918	30621	39210	40070	17323		11.918	20442	34117	35031	44709		28630	41485	39908	16693		28429	39197	41298	19452								11.918	28807	71118	40622	16229		28410	68233	42166	15933
	11.942	22576	38155	87881	16773		11.942	29645	37805	41735	16997		11.942	20161	33617	35335	44441		28282	41338	42359	16681		28803	38772	42122	18812								11.942	27984	68912	41359	16348		28408	66771	41842	16089
	11.965	23292	38326	86364	16605		11.965	29747	37243	42051	16632		11.965	19821	32753	35425	42486		28603	41294	42883	16652		29227	37788	41799	19205								11.965	27162	67648	39620	16261		29099	64286	41475	16110
	11.989	24597	38095	83894	16913		11.989	29988	37697	41575	16803		11.989	19486	31805	35800	41684		29349	41214	41087	16048		30421	37665	41232	18998								11.989	27417	68242	39186	17012		30623	62580	41441	16343
	12.013	25335	38684	82705	16780		12.013	29934	38593	40362	17325		12.013	19751	31397	35106	41522		29605	40582	39149	15671		31280	36820	38700	19083								12.013	28683	68194	39579	17007		31276	60888	40749	17385
	12.036	25515	39844	80205	17059		12.036	31540	37654	38645	17246		12.036	20165	30358	34656	41969		30825	40633	38153	15785		31331	38063	37601	18488								12.036	28998	68497	39012	16521		30328	61070	39101	17247
	12.06	26746	41084	76931	17404		12.06	32248	36904	37432	17159		12.06	20034	30129	34071	41433		31819	39813	36504	16612		31180	37641	37323	18321								12.06	29372	67414	37370	16407		30283	61278	37656	16604
	12.084	26327	40070	74852	17300		12.084	32734	37700	37613	17630		12.084	20223	30250	34150	41766		31739	39960	34592	17047		30690	36206	36228	18766								12.084	30217	65047	36104	16539		30108	59861	36520	16287
	12.107	26354	38479	74406	17247		12.107	32675	36464	37264	17568		12.107	20442	29667	34632	40375		30807	38937	34759	16627		31208	34914	35603	19095								12.107	29651	64362	36266	16410		29933	58863	35434	17081
	12.131	26101	37133	73196	17512		12.131	31463	36200	36185	16763		12.131	20194	29859	35453	41150		30305	37936	34450	16311		31272	34848	35210	18801								12.131	29266	62420	36137	16577		30057	58249	35272	17505
	12.154	25727	36206	72846	17713		12.154	31144	35182	36260	16257		12.154	20263	29408	35417	41544		30665	36759	34422	16606		29988	34565	35269	18069								12.154	29245	62022	35053	16812		30902	56472	35123	16970
	12.178	24879	36507	74538	17687		12.178	31048	34823	35751	16668		12.178	20681	28685	35102	41885		30594	36861	33920	17171		29173	34020	34150	18783								12.178	28745	63153	34518	16930		30359	55384	34116	16325
	12.202	24927	36199	73868	17407		12.202	30790	35027	34703	16751		12.202	21148	29309	35107	41114		30383	37243	33628	17092		29774	32970	33409	19744								12.202	28245	61240	34012	16731		29701	54448	33307	16391
	12.225	24568	34556	71162	16882		12.225	30391	34515	32801	16678		12.225	21020	31451	35304	40167		30587	37321	32944	16918		29779	32761	32821	19561								12.225	28269	59105	33485	16937		28810	53398	33547	16566
	12.249	24991	33373	71456	17211		12.249	30465	34222	33219	16311		12.249	21606	31920	35407	41022		30363	36921	31922	16747		28989	33735	33144	19488								12.249	29321	59210	32799	17134		28330	52749	34150	16763
	12.273	25038	33442	71926	17542		12.273	29769	33672	35869	16568		12.273	21801	32225	34980	40468		30177	36439	34533	16669		28379	33817	35081	19540								12.273	28188	59346	34804	18347		28620	51814	35814	17845
	12.296	25168	33716	76150	17735		12.296	29546	33678	38785	17455		12.296	22245	32854	35973	42280		28867	35780	38995	17072		28938	32964	40228	19642								12.296	28187	59328	38770	18194		28172	51385	38572	17849
	12.32	24931	33792	82121	17555		12.32	30103	32576	44626	17623		12.32	23337	32342	39074	40731		28340	34632	44452	17253		29706	32852	45988	19946								12.32	29165	59772	44047	18374		27582	50892	42667	17191
	12.344	24917	32752	86696	18140		12.344	30037	32172	49724	17413		12.344	23828	32429	41260	39783		28785	34585	50531	17420		29264	32503	51958	20364								12.344	29160	57752	49930	17855		28822	51240	47151	17286
	12.367	24442	32912	90862	18166		12.367	29519	32838	54380	17060		12.367	23725	32387	42935	39558		29965	35059	55098	18351		28607	32382	55767	19550								12.367	28310	57159	53949	17655		29373	51787	52632	17809
	12.391	24351	32416	93907	18540		12.391	29073	32802	56947	17367		12.391	23511	31468	43980	39464		30022	34866	56017	18254		27699	32902	55981	19814								12.391	27090	57763	58197	18235		28011	52070	55210	18231
	12.414	24475	32036	92341	18938		12.414	28903	33101	57213	17771		12.414	23525	30397	44577	39731		28585	34581	55304	18097		27771	33019	55094	20553								12.414	27279	56164	57521	17771		28032	51101	54666	18074
	12.438	24703	32224	89149	18439		12.438	29755	33445	54134	17952		12.438	23539	29766	45098	39035		28641	35669	53613	17637		26411	32737	51417	20460								12.438	27854	56223	54331	18433		28036	50667	52477	18077
	12.462	24500	32617	86496	17959		12.462	30416	32960	50442	18297		12.462	23499	28583	45524	39106		28532	35199	50352	17664		27373	33274	47304	20442								12.462	28128	56855	50138	18934		27217	49736	48954	18572
	12.485	24646	32373	82726	18192		12.485	30108	31183	48560	17503		12.485	23580	28392	45587	39081		28808	34852	46454	17081		27965	32031	44179	20582								12.485	28124	55955	46882	18369		28221	49605	45948	18263
	12.509	25235	31982	77216	18540		12.509	29554	30675	45405	17533		12.509	25176	28356	45324	38219		29166	35034	42661	17290		28392	31944	41546	20246								12.509	28487	55705	45116	17884		28017	49282	43323	18157
	12.533	25796	31431	74399	18404		12.533	28511	30710	42959	17905		12.533	25474	28407	43921	38224		28753	34825	41338	17734		27962	31387	39942	19569								12.533	28128	55401	44249	17879		27388	48334	41169	17796
	12.556	25032	30799	74090	18463		12.556	28858	31227	41215	18223		12.556	25359	28032	41917	39086		28584	34523	39956	18137		27532	30817	38231	19251								12.556	28273	55037	42341	18537		27522	48384	41369	18093
	12.58	24938	30500	73077	19076		12.58	29591	30950	40316	19058		12.58	25608	27868	39511	38004		28997	33537	38967	18013		27519	30528	37876	19870								12.58	28731	54420	42215	18897		27516	46752	40492	18367
	12.603	24650	29751	72793	19986		12.603	29706	30856	38823	19037		12.603	24382	27127	38602	36747		29985	33136	38460	17726		28314	30789	37686	20725								12.603	29018	54550	42371	19545		28171	46410	39140	18580
	12.627	24978	30100	70654	20157		12.627	29539	30761	38871	18667		12.627	23633	26762	38476	36185		29811	33127	38960	18140		28323	31506	37140	21368								12.627	28456	54396	40914	19102		28297	45941	40063	18153
	12.651	25074	30615	69318	20146		12.651	29802	30903	38946	18901		12.651	23505	26765	37357	35827		29309	33829	38057	18781		27830	31697	37137	21507								12.651	27637	52866	40302	18608		28772	46092	39387	17941
	12.674	24582	31006	68262	20286		12.674	29917	30854	38519	19148		12.674	22705	26351	36768	35862		29130	34031	36483	18975		27423	30857	36540	20785								12.674	27710	52130	39620	18758		28420	46748	37062	17743
	12.698	24373	31326	66091	20136		12.698	29328	31185	37256	19010		12.698	22526	25431	36496	36698		29809	33815	35862	19150		27761	30156	34956	20438								12.698	28874	53191	38179	18947		28734	46151	36138	18516
	12.722	24730	30770	63113	20048		12.722	28658	31124	36263	18957		12.722	21992	25670	34907	37818		29611	32816	35309	18971		28110	30122	33303	20020								12.722	30082	52746	36758	19369		29311	46550	36393	18819
	12.745	25326	30961	63042	20063		12.745	29424	30766	36307	18770		12.745	21389	26536	34106	36762		29114	33496	34437	18158		28005	30797	33279	20235								12.745	29363	52596	35792	19499		29310	45568	36560	18568
	12.769	25728	31382	64338	20333		12.769	29066	30711	35174	19203		12.769	21708	26120	33304	35107		29035	33573	34080	18253		28030	30961	33171	20511								12.769	29000	53235	36405	19300		29218	45905	34632	18386
	12.793	25021	30127	64121	19792		12.793	29589	30070	34429	18304		12.793	21911	26020	33581	34715		28980	32875	34247	17896		27390	30804	31937	19849								12.793	29104	53075	36007	18824		29018	46223	33500	18945
	12.816	25063	28948	62372	19071		12.816	30402	29832	34520	18065		12.816	21473	26448	33391	35280		29089	32854	32833	17206		28259	31134	32634	19655								12.816	29240	52492	34689	18640		28525	44834	33018	18435
	12.84	25729	28943	60520	19103		12.84	30181	30642	33310	18787		12.84	21734	26053	33473	35411		28779	32272	32466	17736		29321	29929	32720	19817								12.84	28891	50035	34262	18504		28028	43207	32420	18587
	12.863	25613	29805	59232	19628		12.863	30010	30001	33482	19050		12.863	22775	25396	33212	35559		29619	31626	32770	18145		29694	29430	32361	19758								12.863	29329	48979	33968	17871		29346	42492	32531	18575
	12.887	26442	29693	58841	19141		12.887	30826	29025	34266	19161		12.887	22157	25283	32776	36152		30471	30441	32187	18222		28439	29461	31911	19843								12.887	29370	51205	33333	17545		29822	42331	31156	18834
	12.911	26436	28667	58943	19122		12.911	29920	29207	33159	18526		12.911	21508	25387	33126	37142		30737	30173	31590	17569		28337	30024	31698	20041								12.911	29982	51393	33585	18507		28790	42571	30296	18986
	12.934	26476	28144	57517	18883		12.934	30180	28916	32804	18329		12.934	21200	26188	33157	36731		31096	31336	31997	17855		29790	30037	31069	19570								12.934	30587	49840	33252	19434		29914	42595	31373	18927
	12.958	26622	27950	58485	19139		12.958	31086	29252	33406	18148		12.958	21131	26367	33479	35719		31756	32302	31947	17907		30169	29903	31580	20372								12.958	29676	49056	32792	19844		30629	42713	31721	19373
	12.982	27228	28130	57563	19702		12.982	30760	29759	32987	18444		12.982	21899	25943	33558	35270		31810	32331	31670	18388		30204	29573	32356	21315								12.982	28940	48732	32869	20061		31119	43750	31403	19137
	13.005	27094	28853	57339	20383		13.005	30244	30465	33828	19134		13.005	21715	25479	33820	36037		30932	32131	33100	19751		30040	29938	34669	21686								13.005	28526	48425	34039	21012		29849	43563	32700	18974
	13.029	26706	29761	57235	21316		13.029	30507	31248	35444	20427		13.029	21676	25984	32512	35058		29615	32673	35593	20593		29419	30302	35411	21733								13.029	28243	48290	36609	22120		28577	42927	35849	20764
	13.053	26068	31641	58392	22329		13.053	30221	31926	36082	20946		13.053	21284	26135	32165	34568		29077	33352	36664	20736		28368	30880	36537	22271								13.053	28749	47725	38374	23651		28067	43263	38202	22284
	13.076	24880	32379	59526	24078		13.076	29305	31994	37084	21713		13.076	20785	25988	32634	34927		28399	33217	36642	21343		27438	30448	38056	23138								13.076	28024	46871	40728	23999		27377	42819	39782	23625
	13.1	24486	32781	61034	24177		13.1	28427	31325	37776	21793		13.1	21753	25520	32865	34468		27471	33180	36922	22159		28490	31265	38080	23429								13.1	26091	46998	42165	24764		26666	43110	40301	24232
	13.123	24146	31974	60154	24153		13.123	27743	31735	38485	20755		13.123	22094	24885	33029	34553		26974	33841	37006	21409		27843	31149	37070	22844								13.123	25718	46226	42623	25029		26451	42932	40128	23700
	13.147	22915	32070	57744	23062		13.147	27340	31467	38415	20657		13.147	21758	25721	33407	33463		27781	33777	37434	20149		27276	30604	34792	21912								13.147	25466	46247	40426	24046		26134	42288	39307	22780
	13.171	22995	31884	56178	22294		13.171	27674	31447	37550	20800		13.171	21747	26715	33670	33140		28147	32746	36802	19832		26975	30049	34249	21112								13.171	25861	46111	38143	22887		25566	41798	38481	22050
	13.194	23430	30996	56133	21657		13.194	28488	30166	36057	20418		13.194	21718	27469	34121	33465		27830	31869	35890	19749		27054	29253	33030	20742								13.194	25789	46511	37308	21838		25945	40887	37570	21416
	13.218	24043	31154	56719	20522		13.218	28576	29006	35079	20050		13.218	20853	28495	36185	34141		28356	32640	34979	18490		28024	28538	31948	20222								13.218	26180	45781	36371	21418		25447	40359	36339	20845
	13.242	24044	30655	56017	19793		13.242	28304	28947	34430	19465		13.242	21317	29473	37063	35553		28360	32304	33271	18498		28096	27902	32120	20097								13.242	26523	45551	35772	20463		25533	40820	35341	20093
	13.265	24190	29237	54987	19658		13.265	27538	28201	33282	18790		13.265	21064	29755	37111	35992		27523	31497	31723	18895		27913	27907	32591	20214								13.265	26224	45067	35382	19230		26247	41561	34435	19449
	13.289	24836	28265	53879	19215		13.289	27659	28202	32901	18247		13.289	20782	29347	37602	35475		26670	31374	31506	18794		28089	28171	31335	20356								13.289	26392	46106	33738	19900		26826	39878	33568	19422
	13.312	25000	28411	54029	19391		13.312	28252	28777	32945	18456		13.312	20218	28822	37446	34955		27365	31328	31652	18882		27359	28587	31542	20578								13.312	27205	45708	32758	19939		26144	39749	33601	19763
	13.336	24545	28404	54281	19806		13.336	28423	28695	34084	18803		13.336	20292	28982	37305	33945		27739	30193	32982	18260		26587	28285	32332	20713								13.336	26927	45782	34199	18543		26099	40892	33552	19529
	13.36	25084	28484	53513	20027		13.36	28571	29008	34661	18831		13.36	20822	28683	38374	33745		27496	30558	34198	18344		25922	29445	33143	20526								13.36	26253	46693	36137	18547		26946	40558	33215	18240
	13.383	24956	28475	53650	19429		13.383	28319	27833	33932	18627		13.383	20423	27541	38890	34281		27823	30774	34524	18879		26424	29522	33573	20012								13.383	26821	46715	35834	18990		26759	39683	33679	18176
	13.407	24745	27670	52470	19424		13.407	28076	27608	34302	18584		13.407	19779	27593	38289	32589		28456	31015	34652	18397		26905	29296	34545	19389								13.407	27426	47730	35018	18651		27272	40391	33646	18381
	13.431	24660	27842	52197	19202		13.431	27949	27893	35264	18539		13.431	19630	26934	37900	31080		28592	31296	34488	18266		27299	29873	34740	19307								13.431	26936	47830	34633	18802		27548	39777	34445	18188
	13.454	25512	28372	52521	19029		13.454	27823	29941	35775	18805		13.454	20244	26647	37167	30961		28186	31893	33935	18703		27181	30615	32973	19756								13.454	27146	47450	33985	19427		27675	41062	34428	18169
	13.478	25009	30130	53570	19593		13.478	28257	30374	34496	18740		13.478	20285	26933	37109	31399		27370	31845	33764	18976		26842	31649	31482	20055								13.478	27560	48581	33555	19922		28371	43010	33174	18608
	13.502	25162	31114	54197	19283		13.502	28566	31080	35013	18950		13.502	19993	26881	37099	31224		27133	33375	33131	18854		25424	33345	31211	19651								13.502	27534	50663	33522	19946		27614	43449	33502	18105
	13.525	24606	31414	52483	19097		13.525	27677	32657	34098	19153		13.525	19931	25976	36286	30733		27388	34388	32608	19238		25622	32688	31663	19306								13.525	27622	51207	33109	19996		27167	43705	34271	19034
	13.549	24457	30445	50749	19188		13.549	28021	32741	32458	19181		13.549	20152	25638	35985	30506		28307	34606	32083	19323		26268	33319	31081	19731								13.549	26819	50132	32275	19641		27345	43768	33337	20491
	13.572	23523	30886	50543	19002		13.572	27919	31387	32037	19576		13.572	21047	25725	35564	31483		28803	33588	31745	19384		26527	33441	29977	19796								13.572	27194	49359	32193	19755		27094	43305	31847	19275
	13.596	23248	29953	50289	18667		13.596	27267	29893	32179	19238		13.596	21731	25595	34699	30597		28016	33008	31444	18923		26316	32048	31149	19697								13.596	27144	48604	31734	19029		26649	42328	31519	18908
	13.62	23931	29351	51429	18322		13.62	28301	29574	31572	18442		13.62	21515	25549	34411	30327		28087	32643	33533	18520		26730	30008	32499	19617								13.62	27889	47445	33263	18939		26231	42006	31880	18116
	13.643	24683	28591	50449	18634		13.643	29264	28652	32990	19070		13.643	20514	25471	33929	29746		28563	31348	34449	18200		29054	27936	33706	18753								13.643	28029	44934	34625	19319		27026	39895	33827	18164
	13.667	27025	26038	51084	18656		13.667	30177	28075	35224	18676		13.667	20749	25961	32634	29092		30943	28739	37302	18046		33470	26978	37201	18224								13.667	29519	41413	35928	18774		29749	38089	35196	18167
	13.691	32655	24763	53306	18232		13.691	33421	26470	39278	18898		13.691	20892	26493	31538	29077		36494	26286	43722	17866		38378	26335	43811	18931								13.691	34213	37259	39049	18994		34095	34735	38683	18064
	13.714	40440	23812	58506	19418		13.714	39642	24764	44117	20039		13.714	20741	26854	32196	28423		43350	24665	51066	18774		41901	25555	49756	19595								13.714	38307	34382	44492	19516		38915	32034	45139	17852
	13.738	46644	22934	63742	20053		13.738	43724	23498	51799	19660		13.738	20801	27480	31932	28130		47062	24031	57278	19786		44826	24418	53133	20211								13.738	42180	32885	50243	19692		44040	30047	50546	18655
	13.762	49376	22700	67253	20904		13.762	45948	22800	56030	19240		13.762	22130	28134	33024	26686		48390	23798	59137	20365		45633	23856	52694	20642								13.762	44086	31869	52261	19182		46754	28333	54023	19344
	13.785	50843	22536	68533	20706		13.785	47582	22635	57398	19680		13.785	24832	27761	34890	25342		48580	23533	58445	20019		44755	23509	51624	20431								13.785	43982	31188	51277	19125		44571	28239	54961	19436
	13.809	48698	21930	67250	20503		13.809	48357	22857	56438	19425		13.809	28066	27406	37956	23382		47050	23430	56302	20056		41682	23306	48941	19456								13.809	42753	30440	50167	19110		42945	28922	53209	19821
	13.832	44712	21952	63248	20791		13.832	47300	22807	54645	19616		13.832	31379	27231	42380	21805		44593	23143	53042	19377		39052	23502	46076	18565								13.832	40596	30830	48256	19029		42407	28867	50753	20130
	13.856	40821	22885	59122	19485		13.856	44796	24018	51249	19421		13.856	34448	27658	46625	21373		41695	23213	49097	18858		37072	24968	42222	18565								13.856	37973	31937	45199	18964		39735	29212	46970	18945
	13.88	37695	22619	55577	18898		13.88	41715	24604	47448	18723		13.88	37248	28528	49002	21164		38787	24702	45162	18684		35081	25147	38290	18986								13.88	35605	34227	41819	19209		37216	30216	42641	18550
	13.903	34877	23418	51869	18949		13.903	36422	25766	43437	17603		13.903	38318	28622	48978	20726		35504	25648	41553	18025		32784	25107	35627	18812								13.903	33227	37016	38756	18898		35021	31944	39254	18999
	13.927	31929	25013	49496	18559		13.927	34338	29318	38372	18038		13.927	36787	28572	48259	20339		32841	26564	37818	17529		30982	25515	34679	18552								13.927	31475	39377	36743	18763		32267	33728	36497	18245
	13.951	30958	26389	47797	18082		13.951	32946	30526	36068	18534		13.951	34813	28811	47864	21503		31649	27227	34390	17833		29551	25542	33504	18679								13.951	30622	40670	34515	18373		30892	35153	34057	17519
	13.974	30044	25993	45503	17155		13.974	32490	31009	34128	18337		13.974	32949	28041	45863	21954		31457	27442	32737	17539		28703	24939	33039	18630								13.974	29617	41792	33328	18962		29969	35649	33231	18337
	13.998	29321	25874	43511	17491		13.998	30881	30107	32722	18390		13.998	31377	26875	42976	21680		31295	27303	32491	17763		28280	24800	33016	18903								13.998	28809	42968	32986	19517		30148	35295	32326	18902
	14.021	28978	26229	41558	17852		14.021	29079	30409	32594	19070		14.021	29737	26917	40854	21332		30356	28341	31718	17971		28435	25426	32783	18713								14.021	28280	41974	31995	18845		29908	36144	31788	18802
	14.045	28579	25096	41471	17857		14.045	29039	30336	31479	19621		14.045	26501	27223	38112	20732		30597	28422	30457	17725		28746	25939	33132	19475								14.045	28568	41075	31679	18528		29301	36671	31671	19011
	14.069	27495	24313	42435	18439		14.069	29311	29030	30791	20003		14.069	24405	28066	36086	21141		29784	27972	30927	17325		29675	26033	33973	19964								14.069	28511	40210	31650	18718		28617	35818	31530	18267
	14.092	27144	23729	43136	18870		14.092	29941	28170	30531	19573		14.092	24305	28323	35566	21603		29053	27850	30076	17496		28604	25554	35594	19537								14.092	27985	39292	31507	18920		28489	34583	32965	18489
	14.116	27416	23023	44050	18616		14.116	29440	27078	30782	18931		14.116	23784	28226	34113	21822		29058	27646	28584	17615		27655	25031	36467	19142								14.116	28115	39552	31704	19536		27759	34457	33840	18843
	14.14	27411	22624	43460	18806		14.14	28822	25239	30713	18764		14.14	22533	27705	32567	22425		29136	26129	29224	17347		27584	24910	36778	19103								14.14	27904	39475	32126	18385		27142	34511	33692	18196
	14.163	26385	22202	42217	18591		14.163	28183	24545	30714	18922		14.163	21813	27603	31858	22138		29097	25168	30279	16818		27333	25014	37474	20183								14.163	27734	38878	32060	18365		27049	34484	32889	18304
	14.187	26180	22270	42542	18959		14.187	28633	24067	30746	19118		14.187	21533	27160	31493	21477		28577	25032	30376	17098		27371	25098	38301	21031								14.187	27347	39335	32869	18814		26847	33805	32939	19094
	14.211	26010	23121	42472	19470		14.211	29195	23720	30123	19036		14.211	21573	26435	32153	21620		28142	24562	30839	17442		27880	25768	38330	20391								14.211	27740	39369	34104	18729		27248	34328	33080	19385
	14.234	25738	22767	41982	19445		14.234	28085	23089	29773	18727		14.234	20963	26339	33004	22176		28091	24568	30628	17596		28315	24630	38767	19586								14.234	27652	38895	34785	19002		27130	33990	33106	18859
	14.258	25804	21394	42100	19213		14.258	27301	22567	30149	18631		14.258	20419	26080	32189	21679		27163	25750	29530	17794		27871	24720	38377	19051								14.258	27494	38162	34082	18807		27007	34511	33302	18528
	14.281	26240	20947	42809	18824		14.281	27273	22364	30212	19281		14.281	20499	27034	31260	20937		26958	25409	29280	18432		26487	25499	37183	18417								14.281	27101	37797	32820	19217		26599	34194	33584	18754
	14.305	26480	21411	43103	18474		14.305	27852	22090	29744	19553		14.305	20307	27052	30825	20480		27923	24659	30061	18344		26470	24660	36345	18755								14.305	27085	39225	31581	18830		26053	32989	34199	19485
	14.329	26882	22339	43331	18380		14.329	28251	21440	29406	19299		14.329	20197	27858	30429	20790		27467	25113	30594	18341		26893	23694	34896	19052								14.329	27241	39260	32009	18336		25822	32804	33308	19252
	14.352	25921	22685	43338	18766		14.352	27949	22051	30235	18184		14.352	20111	28126	31333	20394		26854	26392	30681	17970		26869	24019	33876	19477								14.352	26654	38436	31426	18751		26219	32564	33744	19365
	14.376	24855	22111	45135	18764		14.376	27104	22843	30789	18155		14.376	19194	28358	31779	20626		27743	26378	30789	17712		26675	24220	34198	19467								14.376	26870	37674	32356	18386		26882	32829	34053	18408
	14.4	24182	21561	45302	18527		14.4	26667	23896	31267	18393		14.4	18416	28486	31527	20854		27543	25205	30694	18282		26757	24666	33979	19039								14.4	27739	36245	32877	17617		26523	33394	33333	18093
	14.423	24386	21489	44781	18177		14.423	26848	23691	30338	17886		14.423	18197	28510	32190	20791		27527	24674	30439	18855		26031	23943	32809	18688								14.423	27264	36698	32259	17538		26914	33552	32506	17723
	14.447	24984	21735	44720	17582		14.447	27571	23126	30551	17245		14.447	18216	28153	33341	20465		28333	25147	30484	18310		25661	23161	32705	18640								14.447	27150	36818	31765	17618		27508	34443	32522	17475
	14.471	25140	22037	45264	17530		14.471	27378	23323	30630	17248		14.471	17940	28382	32769	20116		27666	26144	29476	18146		26368	23967	31933	19178								14.471	27217	38318	31497	17997		26231	34132	32249	17575
	14.494	25351	22243	44143	17449		14.494	26885	23661	30670	17262		14.494	18522	28902	32582	20633		27014	26028	29188	18456		26706	25154	31678	19795								14.494	26162	39456	31182	18367		26219	33698	31363	18028
	14.518	25569	22684	43727	17821		14.518	26977	24140	30451	17526		14.518	18097	29913	32065	20900		27396	26705	29498	19045		26776	25439	31500	19327								14.518	26393	39965	30080	18658		26753	34421	30582	18347
	14.541	26450	24059	42515	19422		14.541	27265	25551	29523	17864		14.541	18375	31367	31302	20642		27965	28193	29601	19668		26689	26687	31531	19413								14.541	26946	40943	30032	19554		26963	35994	31058	19524
	14.565	27074	25413	42682	20147		14.565	27492	26791	29004	18914		14.565	18993	32534	31007	21011		27955	29272	29112	19881		26458	27811	31035	20925								14.565	27607	42198	30253	20209		27637	37316	31008	20098
	14.589	26836	26826	43477	20793		14.589	28181	27393	29728	19398		14.589	19205	33482	31630	21198		28041	30148	28922	19884		26689	29321	29400	21301								14.589	28041	44352	29471	20969		27926	37660	29810	20603
	14.612	26727	28548	44090	21563		14.612	28625	28150	30097	19895		14.612	19178	34767	31585	21666		28200	31069	28795	19748		25810	29976	28608	20773								14.612	27882	45328	29806	21733		27662	39063	28805	21564
	14.636	26430	29001	42689	21472		14.636	28075	28682	28815	21132		14.636	18806	36717	31794	21969		27407	30958	27954	20494		25622	29811	28812	20710								14.636	27725	45509	29436	21476		27161	39834	28418	21149
	14.66	26294	29837	41787	21620		14.66	27233	30120	29301	21747		14.66	18334	38804	33868	21994		27874	31076	27934	20686		25769	30192	29767	21049								14.66	27299	45476	29365	21859		26874	40264	28427	20671
	14.683	26785	30451	41984	21469		14.683	27022	29654	29552	21663		14.683	18532	39506	37065	21582		27674	31693	27714	20406		25700	30146	30663	21078								14.683	26597	45267	29138	21181		27032	39915	28907	20602
	14.707	26845	29439	41836	20784		14.707	27515	28650	29389	21115		14.707	18281	40501	40932	21488		27385	30665	27592	19600		26375	29739	31277	21097								14.707	26414	45353	29394	20752		26793	39057	30205	20103
	14.73	25910	28806	43695	20375		14.73	26448	28348	29782	20419		14.73	18536	41409	44633	21291		26926	30472	28378	19063		26177	29516	32191	20294								14.73	26435	44835	29292	20183		26380	38256	31164	20071
	14.754	25189	28187	44541	19556		14.754	26332	28030	29640	19445		14.754	17959	42253	49454	20390		26944	30319	28716	18790		25690	29847	34146	20262								14.754	26467	43704	29510	19612		25962	37981	31955	19900
	14.778	24996	27229	42712	19329		14.778	26456	27866	29996	18528		14.778	17619	42249	52486	19926		26251	29960	28846	18679		26312	28962	34921	19663								14.778	26223	43510	30486	19667		25700	37169	32003	19692
	14.801	25171	26785	42674	18961		14.801	26301	27742	30799	18577		14.801	18117	42208	53146	19606		26152	29543	29524	19083		26033	27729	34868	18586								14.801	26219	42598	31026	19345		25989	36923	31905	19436
	14.825	25176	26162	43275	18791		14.825	26714	27749	31439	19458		14.825	17715	41715	52615	19259		26133	28445	29740	18445		25119	28411	33897	19033								14.825	26101	41815	31382	18662		26289	37192	32307	18839
	14.849	25665	26838	44720	19182		14.849	26627	27124	30912	18519		14.849	17825	41203	51789	19413		26285	28172	30146	18044		25502	27467	33163	19347								14.849	26576	42271	31097	18066		27017	36865	32424	18644
	14.872	25933	26513	44668	19149		14.872	26286	26697	31165	17739		14.872	18679	41217	51428	19784		27270	27894	31061	17661		25513	26991	32372	18420								14.872	27289	41886	31694	17790		28766	36376	32326	18256
	14.896	26246	26464	44073	19191		14.896	27019	26665	30836	18184		14.896	19936	40353	49587	19814		26810	28063	30119	17738		26595	26283	31225	17606								14.896	29812	42276	32035	18237		31972	36185	31605	17896
	14.92	26353	28726	44345	19307		14.92	27603	26091	30435	18006		14.92	20551	39181	46953	19909		27002	28686	29215	17941		27841	25745	31275	18060								14.92	34847	43964	30782	18416		36258	35958	31434	17569
	14.943	26723	30555	44679	20243		14.943	27691	26330	30282	17601		14.943	19542	37045	44232	22091		28512	27785	28846	17307		28059	25842	29787	17841								14.943	37760	45909	29861	19209		41139	37099	30715	17861
	14.967	26697	30475	43631	19316		14.967	27538	26991	30328	17821		14.967	20457	36664	43163	19669		30615	29660	28939	17354		27204	27291	29981	19189								14.967	44132	46697	31977	19316		49336	38147	28826	18775

## Sheet: ExFig2
#Frame		Lys260-exaH1	Lys260-exaS1	Tyr195-exaCOO1	Tyr195-exaCOO2	Tyr226-exaCOO1	Tyr226-exaCOO2	Tyr72-exaCOO1	Tyr72-exaCOO2	exaH1	exaCOO		Tyr195	Tyr226	Tyr72
1	0.2	7.0683	8.9686	2.5874	4.609	4.5064	3.8575	7.6133	6.2665	-31.7829	-148.139		2.5874	3.8575	6.2665
2	0.4	6.6518	8.5532	2.6097	4.6854	3.8296	4.5711	6.8554	5.6941	-30.3789	-152.234		2.6097	3.8296	5.6941
3	0.6	7.027	9.9224	3.47	5.5205	4.562	4.4089	6.5172	5.1387	-33.7877	-144.374		3.47	4.4089	5.1387
4	0.8	6.6376	9.4283	4.1608	6.0203	4.3403	4.7399	5.7239	4.7357	-34.2222	-150.871		4.1608	4.3403	4.7357
5	1	6.1632	9.0041	4.585	6.6849	3.8448	4.5734	5.6952	4.3119	-36.4324	-153.419		4.585	3.8448	4.3119
6	1.2	5.6154	8.4928	4.6584	6.6285	4.4712	5.1448	5.5694	4.4982	-49.3851	-170.41		4.6584	4.4712	4.4982
7	1.4	5.3999	7.9935	4.6541	5.7486	5.6327	4.128	5.6312	5.0917	-64.2429	-176.452		4.6541	4.128	5.0917
8	1.6	4.8534	7.7545	4.4468	6.2299	4.5688	4.5368	5.6954	4.7644	-45.5331	-161.096		4.4468	4.5368	4.7644
9	1.8	5.5795	8.0357	4.3496	6.0792	4.8797	4.423	5.5781	4.6257	-56.3137	-172.177		4.3496	4.423	4.6257
10	2	5.2944	7.8316	4.2161	5.9313	4.1691	4.6507	5.6981	5.0103	-68.0136	172.236		4.2161	4.1691	5.0103
11	2.2	6.0305	8.3513	4.5269	6.3668	4.1944	4.4497	5.9079	5.1597	-75.8496	162.939		4.5269	4.1944	5.1597
12	2.4	6.1953	9.0449	4.1895	5.9223	4.1146	4.6427	5.6437	4.7508	-61.2815	-171.847		4.1895	4.1146	4.7508
13	2.6	5.6477	8.631	3.4345	5.1377	4.5511	4.3843	5.7395	4.809	-55.6443	-174.548		3.4345	4.3843	4.809
14	2.8	4.9668	7.8617	4.3124	6.1669	4.5462	4.5859	6.043	4.9828	-53.9021	-173.254		4.3124	4.5462	4.9828
15	3	5.4697	7.8978	4.3349	5.8146	4.6455	4.1573	5.9858	5.31	-81.2371	163.615		4.3349	4.1573	5.31
16	3.2	5.2676	8.1773	3.8577	5.5286	4.3136	4.6748	5.8958	4.8391	-48.5871	-170.565		3.8577	4.3136	4.8391
17	3.4	5.5936	8.2905	4.028	5.6147	4.8175	4.4187	6.0773	5.2351	-65.116	-179.935		4.028	4.4187	5.2351
18	3.6	5.3612	7.8427	3.4628	5.0693	4.7548	4.6071	6.0684	5.1445	-63.9754	176.589		3.4628	4.6071	5.1445
19	3.8	5.1413	8.1408	2.7653	4.6577	4.7525	4.5622	6.6334	5.3139	-53.8949	-168.202		2.7653	4.5622	5.3139
20	4	5.2342	7.9436	4.2417	6.2352	5.1914	4.8973	5.5824	4.6297	-67.646	-175.712		4.2417	4.8973	4.6297
21	4.2	5.4635	7.961	4.5174	5.8703	4.9425	4.6813	5.9194	4.9673	-54.6942	-174.86		4.5174	4.6813	4.9673
22	4.4	4.954	6.6291	4.6102	6.5964	3.5294	4.9109	5.9422	4.8225	-38.5338	-154.598		4.6102	3.5294	4.8225
23	4.6	5.8614	8.3101	5.0623	6.7239	3.6132	5.4815	5.6629	4.6973	-39.4683	-163.499		5.0623	3.6132	4.6973
24	4.8	4.972	6.5444	5.3311	6.9794	3.5976	5.4716	5.8207	4.9155	-40.3532	-159.511		4.972	3.5976	4.9155
25	5	4.5941	6.4941	3.826	5.8965	3.8527	4.7364	5.8603	4.5451	-35.3489	-152.303		3.826	3.8527	4.5451
26	5.2	4.8302	6.7183	5.4746	7.5263	3.4025	4.7465	6.5335	5.2303	-7.3028	-132.342		4.8302	3.4025	5.2303
27	5.4	4.6131	6.3735	5.9191	6.431	3.5714	5.6458	5.231	4.9857	-25.8055	-150.06		4.6131	3.5714	4.9857
28	5.6	5.8553	7.5948	7.0646	5.3428	5.3309	3.7769	4.755	5.8182	-26.0172	-153.543		5.8553	3.7769	4.755
29	5.8	5.5047	7.1225	6.4595	5.7155	5.5248	3.4658	4.7845	5.2303	-20.394	-139.185		5.5047	3.4658	4.7845
30	6	5.437	7.0869	7.4159	5.7444	5.2708	3.485	4.58	5.6836	-35.1534	-150.014		5.437	3.485	4.58
31	6.2	5.2686	7.1269	6.3659	4.3846	3.9784	4.0368	4.6748	5.8535	-12.7844	-134.681		5.2686	3.9784	4.6748
32	6.4	5.2216	6.8971	6.6409	4.6323	4.3522	3.4228	4.5112	5.5238	-18.2976	-142.264		5.2216	3.4228	4.5112
33	6.6	4.4985	6.3878	6.3858	5.1508	5.324	3.284	4.705	5.6238	-23.9513	-143.471		4.4985	3.284	4.705
34	6.8	4.7344	6.4732	6.8366	4.7431	4.7526	3.5711	4.2332	5.7085	-23.9162	-147.65		4.7344	3.5711	4.2332
35	7	5.4967	7.7587	6.2043	4.2575	4.3783	3.3621	4.9002	6.0829	-26.7336	-147.793		5.4967	3.3621	4.9002
36	7.2	6.3806	8.1124	7.5033	5.8287	5.4034	3.695	5.2393	6.2056	-50.5182	-162.364		6.3806	3.695	5.2393
37	7.4	4.8612	6.7005	7.6115	5.6339	4.8112	3.4667	4.9674	6.2619	-25.2371	-143.259		4.8612	3.4667	4.9674
38	7.6	5.9629	8.2824	5.1245	3.3031	4.67	3.6212	4.9597	5.9406	-45.46	-159.187		5.1245	3.6212	4.9597
39	7.8	5.9074	7.9421	6.4824	4.6103	4.5864	3.4271	5.0906	5.9054	-48.9656	-166.437		5.9074	3.4271	5.0906
40	8	6.2414	8.2214	6.6657	4.7199	5.2097	3.7805	5.0076	5.7959	-27.4225	-146.568		6.2414	3.7805	5.0076
41	8.2	6.3181	8.2935	7.1442	5.0124	4.7815	4.2072	4.696	6.1688	-28.5072	-145.114		6.3181	4.2072	4.696
42	8.4	6.0454	7.9984	6.1151	4.152	4.8594	3.5844	5.6195	6.5908	-36.8851	-156.857		6.0454	3.5844	5.6195
43	8.6	5.7551	7.5702	6.1937	4.4263	5.276	3.6362	4.9524	5.9288	-32.7359	-159.814		5.7551	3.6362	4.9524
44	8.8	6.3076	8.4503	6.4431	4.6585	5.1938	3.6049	4.7797	5.6473	-38.8891	-158.839		6.3076	3.6049	4.7797
45	9	6.1712	8.1997	7.1516	5.4244	5.3655	3.7427	4.7741	5.8265	-31.3512	-155.044		6.1712	3.7427	4.7741
46	9.2	5.5831	7.6969	7.1966	5.7785	5.2859	3.3083	4.7876	5.6288	-40.218	-164.504		5.5831	3.3083	4.7876
47	9.4	6.1664	8.2954	6.5614	5.0699	5.2894	3.4595	5.1624	5.8476	-33.408	-153.645		6.1664	3.4595	5.1624
48	9.6	6.0335	8.1532	6.3116	4.5104	5.0905	3.6689	5.2199	6.1944	-42.0565	-160.738		6.0335	3.6689	5.2199
49	9.8	6.9064	9.113	4.6447	6.6898	4.3802	4.7134	5.4703	4.2236	-32.7555	-150.808		4.6447	4.3802	4.2236
50	10	6.1294	8.3963	3.3658	5.2189	3.9623	4.604	5.8608	5.0539	-48.7835	-160.738		3.3658	3.9623	5.0539
51	10.2	6.1477	8.7265	5.1286	7.2405	4.0165	4.6396	6.0548	4.9517	-45.6116	-159.32		5.1286	4.0165	4.9517
52	10.4	6.0126	8.1436	4.2734	6.0571	3.8045	5.0156	6.3088	5.4046	-47.4106	-169.229		4.2734	3.8045	5.4046
53	10.6	7.2203	9.0947	3.8183	5.6517	4.0023	5.0175	6.1558	5.3208	-33.1765	-150.425		3.8183	4.0023	5.3208
54	10.8	5.6006	7.8304	4.3416	6.4666	3.8287	4.5816	6.3204	5.2124	-43.3198	-157.698		4.3416	3.8287	5.2124
55	11	5.8966	7.9775	4.5304	6.5481	3.9121	4.9711	6.1427	4.9986	-47.824	-157.458		4.5304	3.9121	4.9986
56	11.2	6.0414	8.1648	4.922	6.8416	3.7752	5.0009	5.7376	4.5445	-38.4479	-156.132		4.922	3.7752	4.5445
57	11.4	6.0274	8.4847	3.8177	5.9267	3.8035	4.6864	5.8822	4.6922	-24.3552	-146.668		3.8177	3.8035	4.6922
58	11.6	6.0922	8.2582	3.2874	5.168	3.7198	4.5622	5.6587	4.5605	-40.2848	-158.305		3.2874	3.7198	4.5605
59	11.8	6.391	8.35	4.6429	6.4316	3.7456	5.205	6.1601	5.327	-27.0197	-144.192		4.6429	3.7456	5.327
60	12	5.8273	8.1946	5.248	7.0957	3.5963	4.9539	5.9991	4.83	-34.4277	-153.128		5.248	3.5963	4.83
61	12.2	6.0268	8.0318	4.7683	6.3175	3.5713	4.9287	6.1626	5.3859	-31.6675	-153.774		4.7683	3.5713	5.3859
62	12.4	6.0337	8.1258	5.4884	7.2807	3.1945	4.6947	5.7544	4.6643	-38.6872	-154.488		5.4884	3.1945	4.6643
63	12.6	5.9886	8.3153	5.3809	6.7061	3.8313	5.467	6.2349	5.5144	-34.0862	-156.249		5.3809	3.8313	5.5144
64	12.8	5.7799	7.8425	4.3962	5.3519	3.0352	4.9975	6.111	5.3364	-38.982	-161.628		4.3962	3.0352	5.3364
65	13	5.9062	7.9246	5.4779	7.6152	3.9822	4.8818	5.6921	4.4801	-34.6575	-146.697		5.4779	3.9822	4.4801
66	13.2	5.6412	7.8204	4.6023	6.408	3.836	5.1042	5.8736	5.0102	-35.3701	-158.246		4.6023	3.836	5.0102
67	13.4	5.4377	7.5925	4.6256	6.5082	3.758	5.0831	5.8504	5.088	-58.8279	-175.158		4.6256	3.758	5.088
68	13.6	6.104	8.2723	4.4522	6.5452	3.875	4.4862	5.9692	5.1521	-49.6881	-159.45		4.4522	3.875	5.1521
69	13.8	5.9903	8.1138	4.5844	6.5762	4.0441	4.4954	5.5364	4.6842	-69.9964	177.416		4.5844	4.0441	4.6842
70	14	6.2812	8.1347	4.6189	6.7181	4.004	4.3148	6.315	5.2223	-19.2952	-143.521		4.6189	4.004	5.2223
71	14.2	5.8863	7.4799	4.6188	6.7219	3.8565	4.5704	6.1089	5.0139	-42.9724	-160.355		4.6188	3.8565	5.0139
72	14.4	5.3266	6.863	4.1123	6.1416	3.9733	4.969	5.6269	4.5442	-34.2108	-156.532		4.1123	3.9733	4.5442
73	14.6	5.6953	7.4305	4.7337	6.8172	3.8255	4.7745	6.0172	4.9362	-42.2439	-159.779		4.7337	3.8255	4.9362
74	14.8	5.3398	6.8669	4.5988	6.4449	3.5503	5.0919	5.8733	4.9975	-36.2445	-155.383		4.5988	3.5503	4.9975
75	15	5.1321	6.7627	4.1423	6.1623	4.4977	4.522	6.074	5.0463	-39.7023	-169.001		4.1423	4.4977	5.0463
76	15.2	5.0573	6.8492	5.0477	6.8652	3.4504	4.7392	6.2346	5.2588	-35.2639	-150.661		5.0477	3.4504	5.2588
77	15.4	4.8137	6.7279	4.0484	5.7898	3.2799	4.7497	5.9088	4.9629	-25.5138	-146.797		4.0484	3.2799	4.9629
78	15.6	4.7227	6.3051	4.7841	6.5779	3.5269	4.8558	6.2074	5.2882	-32.3935	-154.005		4.7227	3.5269	5.2882
79	15.8	5.315	7.3564	4.1344	6.1163	3.739	4.6008	6.1917	5.2946	-33.8835	-153.454		4.1344	3.739	5.2946
80	16	6.2728	7.6713	3.9832	6.0233	4.1654	4.1946	6.3088	5.4633	-58.9989	-177.414		3.9832	4.1654	5.4633
81	16.2	5.1192	7.0712	4.8815	6.4281	3.1077	4.9405	6.6118	5.6063	-41.8995	-161.023		4.8815	3.1077	5.6063
82	16.4	4.9476	7.0007	5.1416	6.8342	3.651	5.2696	5.987	5.0992	-23.568	-140.991		4.9476	3.651	5.0992
83	16.6	5.23	6.9662	4.7217	6.6773	3.6952	4.9819	6.0645	4.9721	-38.0791	-149.517		4.7217	3.6952	4.9721
84	16.8	4.9726	7.2612	5.3602	7.101	3.2754	4.8913	5.7123	4.7687	-33.4843	-151.022		4.9726	3.2754	4.7687
85	17	5.231	7.2572	4.9046	6.9466	3.5295	4.6304	5.9625	4.8148	-39.912	-152.334		4.9046	3.5295	4.8148
86	17.2	4.8756	6.5929	4.8582	6.9379	3.8441	4.8427	6.4454	5.3654	-35.9182	-154.205		4.8582	3.8441	5.3654
87	17.4	5.0249	6.7137	4.4196	6.2847	3.7278	4.8742	6.2045	5.3956	-28.6248	-146.683		4.4196	3.7278	5.3956
88	17.6	5.5776	7.5777	5.0697	7.0165	3.8211	5.1831	5.7792	4.8437	-41.7595	-160.027		5.0697	3.8211	4.8437
89	17.8	4.7658	6.5218	2.7588	4.6339	3.3845	4.497	5.7674	5.0285	-44.2778	-168.721		2.7588	3.3845	5.0285
90	18	4.8175	6.7456	5.17	6.617	3.1508	4.7734	6.3496	5.4842	-35.2773	-151.674		4.8175	3.1508	5.4842
91	18.2	5.2337	6.7166	4.2543	5.9642	3.5763	5.4396	5.8667	4.7799	-38.5878	-153.351		4.2543	3.5763	4.7799
92	18.4	5.377	7.1395	3.6159	5.2122	3.2183	4.7619	6.2349	5.1891	-40.406	-162.467		3.6159	3.2183	5.1891
93	18.6	5.5664	7.6906	4.6793	6.2499	3.3111	4.9662	6.2361	5.4066	-39.0126	-157.434		4.6793	3.3111	5.4066
94	18.8	5.4906	7.7238	5.009	6.7254	3.073	4.4661	6.1876	5.055	-25.9033	-141.438		5.009	3.073	5.055
95	19	6.5589	8.7014	4.6794	6.5916	3.623	5.2233	5.5241	4.4856	-23.9772	-138.817		4.6794	3.623	4.4856
96	19.2	6.1523	8.0555	4.0512	5.7614	3.8091	4.9819	6.2874	5.3932	-41.1477	-158.697		4.0512	3.8091	5.3932
97	19.4	6.1225	8.1613	4.0553	5.8582	3.892	5.19	5.9618	5.0311	-38.7428	-153.264		4.0553	3.892	5.0311
98	19.6	5.6171	7.6438	5.1096	7.0559	3.7298	5.0323	5.9153	4.7064	-30.2898	-159.383		5.1096	3.7298	4.7064
99	19.8	6.0345	7.8939	3.9854	5.5801	3.6845	4.8816	6.1902	5.4855	-44.3091	-166.798		3.9854	3.6845	5.4855
100	20	6.2593	7.9904	5.4238	6.4585	3.4809	5.2511	6.0134	5.4631	-36.613	-156.947		5.4238	3.4809	5.4631
101	20.2	6.2179	8.0488	4.5083	6.6023	3.8823	4.6525	5.7414	4.7524	-31.9821	-149.606		4.5083	3.8823	4.7524
102	20.4	6.6449	8.6393	2.666	4.7489	4.0182	4.0329	6.2197	5.3172	-30.5162	-145.909		2.666	4.0182	5.3172
103	20.6	6.8343	8.8317	2.7911	4.7252	4.5637	3.8475	6.3485	5.308	-9.2779	-136.15		2.7911	3.8475	5.308
104	20.8	6.2748	8.4988	2.6468	4.0413	3.2048	4.8076	5.7476	5.2469	-23.1623	-145.089		2.6468	3.2048	5.2469
105	21	7.3407	9.2053	2.8268	4.6371	4.6858	3.849	6.5944	5.5479	-29.39	-147.87		2.8268	3.849	5.5479
106	21.2	6.3985	8.704	2.6444	4.4701	3.6405	4.4784	6.1017	5.1393	-13.667	-125.662		2.6444	3.6405	5.1393
107	21.4	6.2217	9.2163	3.2398	4.581	4.7142	4.7706	6.0449	5.2228	-59.6092	-179.871		3.2398	4.7142	5.2228
108	21.6	6.6642	9.4024	3.1635	4.7085	4.4851	4.6264	6.004	4.9595	-63.0141	173.071		3.1635	4.4851	4.9595
109	21.8	6.0047	9.0217	2.8545	4.5117	4.9076	4.6903	6.1976	5.4791	-58.6198	178.971		2.8545	4.6903	5.4791
110	22	6.8779	9.7641	2.8091	4.2236	4.7121	4.0733	6.0965	5.366	-64.5967	-178.555		2.8091	4.0733	5.366
111	22.2	6.5699	9.4291	3.6155	4.95	5.3194	4.9252	5.5615	4.6727	-55.0181	-176.583		3.6155	4.9252	4.6727
112	22.4	6.5061	9.2665	4.76	3.838	5.8413	4.7973	6.2824	6.5334	-100.397	135.054		4.76	4.7973	6.2824
113	22.6	6.4963	8.8604	4.2296	3.7632	5.797	5.5358	6.3206	6.4052	-110.757	135.203		4.2296	5.5358	6.3206
114	22.8	5.2382	8.1501	2.8196	4.35	4.3969	4.3312	5.7688	4.9378	-60.6888	178.474		2.8196	4.3312	4.9378
115	23	6.03	8.439	3.7661	2.6061	5.3396	3.8904	5.9041	6.0042	-96.5285	141.988		3.7661	3.8904	5.9041
116	23.2	5.345	7.8414	3.5086	2.8058	5.7276	4.6321	6.0773	5.8739	-109.263	135.898		3.5086	4.6321	5.8739
117	23.4	5.1529	7.755	3.164	2.7905	5.4219	4.2005	6.1073	6.2263	-105.469	136.065		3.164	4.2005	6.1073
118	23.6	5.5481	8.5258	3.7175	5.1865	3.946	4.4454	5.8918	5.0908	-64.8385	175.322		3.7175	3.946	5.0908
119	23.8	5.6687	7.9769	3.5789	2.5377	5.7428	4.3271	6.183	6.1873	-106.969	129.915		3.5789	4.3271	6.183
120	24	5.6187	7.8248	3.3543	2.7113	5.6062	4.173	5.9362	6.018	-118.659	119.123		3.3543	4.173	5.9362
121	24.2	4.7855	7.1464	3.7774	2.7225	6.2016	4.8864	6.6145	6.7495	-102.343	142.203		3.7774	4.8864	6.6145
122	24.4	6.5934	8.9596	3.0812	2.9357	5.055	4.2039	5.7698	5.7481	-107.927	134.134		3.0812	4.2039	5.7481
123	24.6	5.5878	8.0745	3.8854	3.2045	5.808	4.3519	6.0996	6.3294	-104.788	136.387		3.8854	4.3519	6.0996
124	24.8	5.0244	7.6014	3.3679	3.0469	5.0713	3.8976	6.2613	6.2487	-106.595	136.822		3.3679	3.8976	6.2487
125	25	5.1507	7.755	3.5271	2.7985	5.5147	4.4652	6.3871	6.488	-86.9161	147.684		3.5271	4.4652	6.3871
126	25.2	5.1099	7.6769	3.4343	2.939	5.4214	4.1582	6.2945	6.2496	-89.3251	147.457		3.4343	4.1582	6.2496
127	25.4	5.9778	8.5299	3.0416	2.4786	5.4446	3.8824	5.8563	6.0182	-104.874	134.305		3.0416	3.8824	5.8563
128	25.6	5.274	7.6334	3.6193	2.7277	5.8334	4.4864	6.0258	5.9739	-103.647	136.367		3.6193	4.4864	5.9739
129	25.8	6.5025	8.8514	3.3084	2.7518	5.8701	4.4574	5.8571	5.804	-103.013	140.136		3.3084	4.4574	5.804
130	26	6.8263	9.4095	4.5114	3.6972	5.5061	4.7867	6.3383	6.3265	-113.59	123.992		4.5114	4.7867	6.3265
131	26.2	6.2615	8.6898	4.3404	4.1005	5.4771	4.0337	5.9931	5.967	-101.053	139.026		4.3404	4.0337	5.967
132	26.4	5.2004	7.5679	3.211	2.987	5.3086	4.071	6.313	6.2649	-105.935	138.29		3.211	4.071	6.2649
133	26.6	5.1136	7.5003	3.791	3.5623	4.9545	4.4443	6.2017	6.2269	-108.23	130.531		3.791	4.4443	6.2017
134	26.8	4.2676	7.3787	3.3212	4.8583	4.5293	4.6256	5.639	4.8586	-32.2812	-156.765		3.3212	4.5293	4.8586
135	27	5.4471	8.0277	3.4426	4.5367	4.8457	4.6288	5.9207	4.9808	-62.0734	-174.917		3.4426	4.6288	4.9808
136	27.2	5.6538	8.5591	3.7102	4.4857	4.9365	3.95	6.1213	5.1407	-48.2817	-170.696		3.7102	3.95	5.1407
137	27.4	4.8401	7.3624	4.414	6.1233	4.7587	4.3988	6.5499	5.5667	-57.0806	-174.674		4.414	4.3988	5.5667
138	27.6	4.1563	7.0802	4.8165	6.5852	4.3649	4.2048	6.1686	4.9829	-44.1088	-160.426		4.1563	4.2048	4.9829
139	27.8	5.4256	8.3663	4.7965	6.257	4.8717	4.3076	6.446	5.2888	-67.5108	-177.465		4.7965	4.3076	5.2888
140	28	6.8639	9.7509	3.907	5.4886	4.5075	4.2243	6.436	5.3253	-42.5633	-165.91		3.907	4.2243	5.3253
141	28.2	6.2657	9.269	4.5833	6.3256	4.5125	4.1412	7.3085	6.1152	-44.5556	-168.2		4.5833	4.1412	6.1152
142	28.4	5.7218	8.6496	4.3063	5.3164	5.2814	4.7557	6.439	5.3955	-75.6174	170.099		4.3063	4.7557	5.3955
143	28.6	4.0897	6.8902	3.7727	5.2218	4.0107	3.8015	6.2972	5.4532	-56.1868	175.172		3.7727	3.8015	5.4532
144	28.8	5.3517	8.1836	4.0475	5.3164	4.7407	3.8962	6.1657	5.343	-63.9529	-179.858		4.0475	3.8962	5.343
145	29	4.1203	7.0036	3.8589	5.3887	4.9766	4.535	6.1709	5.0251	-54.9106	-170.535		3.8589	4.535	5.0251
146	29.2	4.3164	5.2522	5.0649	4.5802	5.8089	5.6098	6.6441	6.3287	-138.462	92.8961		4.3164	5.6098	6.3287
147	29.4	5.9478	7.8924	5.0425	3.5434	6.2813	5.0511	7.0901	7.0502	-109.592	133.734		5.0425	5.0511	7.0502
148	29.6	5.0299	7.4725	4.5749	2.9855	5.5837	4.4592	6.3458	6.1342	-112.438	125.362		4.5749	4.4592	6.1342
149	29.8	4.9813	7.4671	4.7948	3.9597	5.3708	4.1588	6.7175	6.2679	-123.24	122.415		4.7948	4.1588	6.2679
150	30	5.7075	7.8944	5.0701	4.5297	5.5609	4.8655	6.2707	5.8126	-125.146	122.714		5.0701	4.8655	5.8126
151	30.2	5.3739	7.7468	4.4804	3.646	5.6176	5.1146	6.6534	6.5909	-112.006	124.624		4.4804	5.1146	6.5909
152	30.4	6.0529	8.6127	4.6012	3.9665	5.719	4.9021	6.4008	6.1302	-118.871	125.465		4.6012	4.9021	6.1302
153	30.6	4.7989	7.2623	5.135	4.2572	6.0959	4.5957	6.6791	6.5276	-118.778	126.236		4.7989	4.5957	6.5276
154	30.8	4.6039	6.9161	4.6732	3.3478	5.6147	4.3069	7.1045	6.8529	-126.715	116.359		4.6039	4.3069	6.8529
155	31	5.2296	7.6016	5.3367	4.6766	5.8166	5.2841	6.297	5.9635	-104.643	131.218		5.2296	5.2841	5.9635
156	31.2	4.3631	7.1204	5.5298	4.5605	6.6008	5.3391	6.5114	6.3985	-111.207	132.607		4.3631	5.3391	6.3985
157	31.4	6.5778	8.8534	5.1234	4.8675	5.6674	5.0791	6.3801	5.8236	-124.313	117.028		5.1234	5.0791	5.8236
158	31.6	3.5348	4.7023	4.7035	3.631	6.9159	5.8099	7.6009	7.2695	-116.001	125.485		3.5348	5.8099	7.2695
159	31.8	4.5384	7.2694	4.958	4.4067	6.7888	5.7135	7.4198	6.6563	-82.2394	157.869		4.5384	5.7135	6.6563
160	32	5.3838	8.0019	5.0576	4.338	6.7492	5.8794	6.622	6.2856	-113.067	124.972		5.0576	5.8794	6.2856
161	32.2	4.6105	6.8963	5.2825	3.6151	7.0823	5.9585	6.5559	6.4193	-123.478	110.606		4.6105	5.9585	6.4193
162	32.4	3.4089	5.8775	4.5666	4.3895	6.3792	5.3558	8.1602	7.1566	-74.452	163.613		3.4089	5.3558	7.1566
163	32.6	2.4666	5.6027	4.8379	4.0431	7.0002	5.6397	7.5107	6.7017	-47.0583	-166.149		2.4666	5.6397	6.7017
164	32.8	5.6207	8.5181	4.7016	3.9672	6.4237	4.7987	7.0557	6.2988	-78.9076	164.278		4.7016	4.7987	6.2988
165	33	4.6619	6.7703	5.6049	4.3511	6.3431	5.6295	7.7434	7.6341	-143.628	102.669		4.6619	5.6295	7.6341
166	33.2	3.8564	6.6795	5.1705	4.7314	6.2673	5.0885	7.5648	6.7558	-82.1805	158.286		3.8564	5.0885	6.7558
167	33.4	3.0766	5.5237	4.8228	4.3178	6.3113	5.7751	7.6423	7.013	-88.6864	152.451		3.0766	5.7751	7.013
168	33.6	3.9747	6.1842	4.7286	4.4269	6.453	5.9064	6.6707	6.0491	-108.44	135.361		3.9747	5.9064	6.0491
169	33.8	4.3411	6.9802	4.5576	4.7887	6.8526	6.5182	7.8287	7.0069	-81.0149	161.85		4.3411	6.5182	7.0069
170	34	5.3219	7.855	5.1222	5.1736	5.8845	5.4093	6.5717	5.9664	-124.506	123.767		5.1222	5.4093	5.9664
171	34.2	4.9249	7.7935	4.9977	5.001	6.3722	5.6691	6.8597	6.0685	-95.2015	149.515		4.9249	5.6691	6.0685
172	34.4	7.2627	9.7809	5.2461	5.0737	6.0113	5.7955	6.4968	6.0725	-118.18	122.62		5.2461	5.7955	6.0725
173	34.6	6.9685	9.3348	4.4646	4.6789	6.0144	5.9036	6.8162	6.3606	-111.85	131.357		4.4646	5.9036	6.3606
174	34.8	5.5936	7.9491	5.1009	4.1155	6.8845	5.4112	7.9995	7.8739	-84.802	154.256		5.1009	5.4112	7.8739
175	35	5.8453	8.2326	5.2132	5.0704	6.4067	6.2865	6.7328	6.189	-107.4	130.76		5.2132	6.2865	6.189
176	35.2	5.0685	7.483	4.7519	4.964	5.5454	5.6032	6.4889	5.9085	-107.151	131.962		4.7519	5.5454	5.9085
177	35.4	5.1675	7.3174	5.4409	5.8938	5.5442	5.9282	6.7343	6.1151	-116.356	120.376		5.1675	5.5442	6.1151
178	35.6	3.4472	5.9146	5.5656	5.245	6.3004	5.4747	5.9405	5.0685	-108.258	140.415		3.4472	5.4747	5.0685
179	35.8	5.1754	7.505	4.9016	5.0491	5.7221	5.789	6.6164	6.0481	-100.828	139.638		4.9016	5.7221	6.0481
180	36	4.9287	7.2826	4.8247	4.8824	6.142	5.6383	7.1646	6.4401	-101.002	139.025		4.8247	5.6383	6.4401
181	36.2	3.5536	6.1908	5.5174	5.3208	6.5883	5.7521	6.7169	5.8746	-91.9848	154.915		3.5536	5.7521	5.8746
182	36.4	4.3962	6.8025	5.0179	4.6755	6.5948	5.6463	7.6715	7.0667	-88.3944	149.07		4.3962	5.6463	7.0667
183	36.6	7.3288	9.608	5.9128	5.9639	6.2295	6.0965	7.1425	6.7373	-116.747	125.8		5.9128	6.0965	6.7373
184	36.8	4.6124	7.6118	6.668	6.5241	6.549	4.4661	6.219	5.4106	-29.8226	-148.92		4.6124	4.4661	5.4106
185	37	3.0435	5.7033	5.3543	5.0826	7.467	5.6097	5.4197	4.5233	-25.2199	-143.256		3.0435	5.6097	4.5233
186	37.2	7.2585	9.619	5.6289	5.7719	7.3121	6.4611	6.3173	5.6437	-51.2016	-176.192		5.6289	6.4611	5.6437
187	37.4	4.0868	6.7263	4.6091	5.2656	6.8322	7.8834	5.2423	6.0158	-57.4901	-178.417		4.0868	6.8322	5.2423
188	37.6	3.6573	6.4039	6.7537	5.4552	4.9478	5.4411	2.565	4.476	-34.1212	-156.113		3.6573	4.9478	2.565
189	37.8	4.7633	6.9236	6.7388	4.9649	5.1524	3.453	2.6345	4.344	-22.9071	-142.554		4.7633	3.453	2.6345
190	38	4.901	7.4083	6.1722	4.5282	4.638	2.9116	2.8156	4.651	-6.8491	-125.231		4.901	2.9116	2.8156
191	38.2	5.7421	8.1291	7.1774	5.3631	4.6047	3.005	2.6908	4.6227	-5.8517	-127.908		5.7421	3.005	2.6908
192	38.4	5.3511	8.2131	5.3021	3.9208	3.6922	2.9394	3.5636	5.1963	-11.9116	-124.049		5.3021	2.9394	3.5636
193	38.6	6.6131	9.1472	7.0358	5.0804	4.979	3.3722	2.616	4.6148	-7.4756	-123.889		6.6131	3.3722	2.616
194	38.8	4.5125	7.1063	7.4051	5.5568	4.483	3.2906	2.703	4.6687	-5.9832	-129.199		4.5125	3.2906	2.703
195	39	4.0395	6.3531	7.0263	5.5332	4.386	2.6836	3.137	4.9245	-13.135	-136.858		4.0395	2.6836	3.137
196	39.2	4.7316	7.5656	7.1832	5.9112	4.4858	2.758	2.5217	4.369	-17.8729	-137.114		4.7316	2.758	2.5217
197	39.4	3.9635	6.5171	7.6564	6.9796	5.663	3.9624	2.6038	3.8772	-0.9435	-116.121		3.9635	3.9624	2.6038
198	39.6	3.5508	6.0337	7.5578	5.8055	4.6289	3.192	2.7156	4.6216	-18.8579	-138.301		3.5508	3.192	2.7156
199	39.8	4.743	7.2865	8.7033	6.6161	5.4336	4.1738	2.5158	4.5704	-9.7401	-128.842		4.743	4.1738	2.5158
200	40	4.9692	7.3525	8.6065	6.9001	6.4733	4.6026	2.7122	4.3784	-3.3595	-124.571		4.9692	4.6026	2.7122
201	40.2	5.0854	7.2909	8.8506	6.7278	5.87	4.4075	3.2835	4.0571	-21.2835	-135.542		5.0854	4.4075	3.2835
202	40.4	4.6263	6.7784	8.4174	6.3148	5.3524	4.3477	2.6517	4.1427	-26.5386	-143.91		4.6263	4.3477	2.6517
203	40.6	3.2308	6.0278	6.7503	5.6788	3.667	4.8107	4.3061	5.5415	-52.5251	-168.49		3.2308	3.667	4.3061
204	40.8	2.3967	5.1007	7.4105	6.0148	4.5491	5.3454	4.2079	5.6666	-58.0798	-175.476		2.3967	4.5491	4.2079
205	41	4.5034	7.159	5.9074	5.3115	3.8368	5.5451	4.7351	4.339	-11.6551	-131.048		4.5034	3.8368	4.339
206	41.2	2.8201	5.416	5.3597	3.5654	4.2854	4.0522	3.7067	5.1252	-2.3138	-119.518		2.8201	4.0522	3.7067
207	41.4	2.4996	5.3886	6.4441	4.7147	4.561	5.3755	3.8911	4.9586	-18.3438	-129.163		2.4996	4.561	3.8911
208	41.6	3.381	4.4718	5.752	3.9211	6.5159	4.4924	4.6217	5.8259	-21.7512	-137.396		3.381	4.4924	4.6217
209	41.8	3.0804	4.8191	6.0743	5.5567	6.9242	4.9361	4.3449	4.8904	-13.7085	-131.264		3.0804	4.9361	4.3449
210	42	3.0831	5.1199	5.8027	5.5704	4.6235	6.2891	4.2676	3.7912	-21.5866	-133.346		3.0831	4.6235	3.7912
211	42.2	2.8621	5.0626	5.4319	6.3055	3.6941	5.7341	4.8382	3.7088	-43.5619	-159.381		2.8621	3.6941	3.7088
212	42.4	3.1468	4.7121	5.5017	5.7266	5.0102	6.9158	4.2576	4.0217	-9.6009	-124.725		3.1468	5.0102	4.0217
213	42.6	3.0001	5.022	4.2481	6.1537	5.0799	5.4895	5.0531	3.2635	16.8766	-103.406		3.0001	5.0799	3.2635
214	42.8	2.8488	4.7763	6.3243	5.7484	5.6479	3.6708	4.0647	5.017	5.4772	-117.111		2.8488	3.6708	4.0647
215	43	3.0498	4.8864	5.8526	6.1473	4.321	6.3656	4.7841	4.3739	2.8705	-125.92		3.0498	4.321	4.3739
216	43.2	2.9075	4.4953	6.0675	6.5976	4.6393	6.6661	5.1949	4.3512	-34.5859	-148.959		2.9075	4.6393	4.3512
217	43.4	2.4475	4.4191	4.3311	6.193	3.7933	4.2702	4.9484	3.4777	-20.8184	-135.514		2.4475	3.7933	3.4777
218	43.6	3.4169	4.6823	4.7018	6.02	4.7871	4.0246	5.8021	4.9623	-21.4544	-142.871		3.4169	4.0246	4.9623
219	43.8	3.0567	5.0459	4.2771	6.2083	4.1879	4.3071	5.2616	3.5693	0.1223	-115.189		3.0567	4.1879	3.5693
220	44	2.9949	5.0641	5.7543	7.697	4.5998	6.2424	4.6627	2.9217	-1.5175	-115.71		2.9949	4.5998	2.9217
221	44.2	3.0405	4.7654	5.4961	4.4257	4.6368	6.2887	4.6775	5.0379	-20.2492	-137.649		3.0405	4.6368	4.6775
222	44.4	3.2403	4.6904	6.2145	4.4106	5.1829	5.2125	4.3696	6.0534	-16.7386	-132.666		3.2403	5.1829	4.3696
223	44.6	2.6922	4.2348	7.3633	5.6445	5.9624	4.5456	3.738	5.3219	-14.4597	-129.484		2.6922	4.5456	3.738
224	44.8	3.0619	4.4414	5.8709	5.9444	6.0521	3.9417	4.6073	4.8962	-21.6196	-137.378		3.0619	3.9417	4.6073
225	45	2.8832	4.8753	5.1313	7.058	5.432	5.684	4.8384	3.1945	-18.0187	-136.84		2.8832	5.432	3.1945
226	45.2	3.2655	4.8586	3.791	5.8816	5.0671	5.8645	5.8038	4.0175	-7.0724	-132.669		3.2655	5.0671	4.0175
227	45.4	2.6111	4.1339	5.8406	4.0441	5.3912	5.0476	3.7325	5.3689	-27.4003	-147.544		2.6111	5.0476	3.7325
228	45.6	3.4827	5.1265	5.7283	3.6917	5.522	5.3616	3.9273	5.7749	-25.4078	-145.11		3.4827	5.3616	3.9273
229	45.8	3.5098	4.9444	5.961	4.0646	5.8375	5.2739	4.5008	6.0104	-13.3856	-135.875		3.5098	5.2739	4.5008
230	46	2.7275	5.2788	6.4853	7.9266	4.4455	3.9047	4.3437	4.1783	-10.2703	-122.365		2.7275	3.9047	4.1783
231	46.2	3.6624	6.0615	6.4325	7.9717	4.7117	4.4059	5.282	4.4422	1.1378	-111.92		3.6624	4.4059	4.4422
232	46.4	4.3373	6.8451	4.7401	6.7144	4.8813	5.5273	5.6505	3.9861	2.1099	-108.919		4.3373	4.8813	3.9861
233	46.6	4.8031	7.5727	6.195	4.2312	4.9403	4.659	3.8912	4.9891	10.5342	-112.019		4.8031	4.659	3.8912
234	46.8	4.552	6.8718	7.5005	5.3819	5.1103	4.1712	3.6575	5.0658	-8.2605	-131.52		4.552	4.1712	3.6575
235	47	7.118	9.6201	6.7798	4.7578	5.5114	4.8545	3.2013	4.8609	-9.1289	-127.752		6.7798	4.8545	3.2013
236	47.2	5.7961	7.6781	6.3911	4.4173	5.077	3.7078	4.3935	5.7497	-36.8773	-161.731		5.7961	3.7078	4.3935
237	47.4	3.7334	6.1128	7.994	6.1127	4.7421	3.2278	5.5435	6.7582	-22.3015	-139.23		3.7334	3.2278	5.5435
238	47.6	3.1273	5.6831	6.9856	5.2269	5.8839	4.1413	4.0242	5.6816	-4.9417	-120.783		3.1273	4.1413	4.0242
239	47.8	5.4311	7.1692	8.1297	6.0766	5.2755	3.8613	5.0019	6.233	-39.2144	-159.24		5.4311	3.8613	5.0019
240	48	3.2283	5.7537	7.125	5.1645	5.0701	3.4685	4.6547	6.0382	-30.4224	-147.743		3.2283	3.4685	4.6547
241	48.2	5.2478	7.3442	7.6934	5.6747	5.1671	3.7094	4.1698	5.5623	-36.8861	-149.688		5.2478	3.7094	4.1698
242	48.4	5.5503	7.3433	6.4269	4.3277	4.8778	4.0842	5.2094	6.5357	-59.5122	-165.671		5.5503	4.0842	5.2094
243	48.6	2.8147	5.2329	5.9799	4.2269	4.0233	4.9429	5.1571	5.748	-28.4694	-137.927		2.8147	4.0233	5.1571
244	48.8	2.8375	5.0267	4.3274	3.2733	4.5485	4.4275	5.4059	6.4586	-30.0686	-144.177		2.8375	4.4275	5.4059
245	49	2.8241	5.4704	4.6861	2.9781	4.4586	4.4317	4.9044	6.3099	-14.9213	-134.076		2.8241	4.4317	4.9044
246	49.2	4.839	6.7729	4.6045	2.9336	4.1567	4.8189	5.4496	6.3108	-15.0391	-138.53		4.6045	4.1567	5.4496
247	49.4	3.1557	5.7222	6.4208	4.3974	4.9642	4.6116	5.4844	6.7341	-24.1273	-150.973		3.1557	4.6116	5.4844
248	49.6	2.9036	5.2903	3.8406	2.8157	5.899	3.7977	5.6332	6.3817	-40.4935	-150.504		2.9036	3.7977	5.6332
249	49.8	3.6546	6.0866	7.8777	5.8323	5.7597	4.4085	3.3391	5.0753	-13.5701	-134.803		3.6546	4.4085	3.3391
250	50	3.3679	6.1738	5.8996	5.8719	2.7582	4.2628	5.4985	4.474	-17.2884	-129.302		3.3679	2.7582	4.474

## Sheet: ExFig3
#Frame		Tyr72-quiCalpha	Tyr292-quiCalpha	Tyr611-quiN	Tyr642-quiN
1	0.2	6.2307	4.6762	6.4035	3.9559
2	0.4	5.2811	5.0345	7.5972	4.1536
3	0.6	5.5284	5.3023	7.5215	4.5768
4	0.8	5.3719	5.6533	8.0404	4.7004
5	1	5.8195	5.7008	7.7935	4.7468
6	1.2	5.6451	5.9288	7.6169	4.8687
7	1.4	5.1153	5.7205	7.3857	4.7066
8	1.6	5.3155	6.9162	7.5417	6.2702
9	1.8	3.4268	6.1435	6.7116	5.6603
10	2	4.7139	5.8582	8.4816	4.9932
11	2.2	5.3941	6.6218	7.7198	6.1005
12	2.4	5.1662	6.3597	8.6358	5.9882
13	2.6	6.0453	6.5706	7.6855	6.0022
14	2.8	6.1421	7.2613	7.7813	6.5312
15	3	5.5663	6.8035	7.9978	6.3366
16	3.2	4.6667	7.0341	7.6183	6.2632
17	3.4	4.941	6.6703	7.6681	5.9207
18	3.6	4.3205	6.7671	7.9401	6.0759
19	3.8	4.6379	6.6708	7.8975	6.0253
20	4	4.2271	6.811	8.2293	6.3137
21	4.2	4.1474	6.9028	7.671	6.1707
22	4.4	5.4731	7.0465	7.8923	6.2028
23	4.6	5.5472	6.8585	7.98	6.6484
24	4.8	5.1245	6.5028	7.7665	5.9091
25	5	5.2074	5.991	8.8878	5.605
26	5.2	5.1165	6.8925	8.2015	6.2378
27	5.4	5.0754	6.9869	7.8363	6.421
28	5.6	5.4889	5.3104	7.4988	4.6331
29	5.8	5.308	8.1544	7.5364	7.6818
30	6	4.8159	7.3335	8.1943	6.521
31	6.2	4.9902	7.0079	8.0023	6.1582
32	6.4	5.0316	6.5642	7.179	6.1101
33	6.6	5.1395	6.3105	6.5807	5.7207
34	6.8	4.6643	6.2114	7.9501	5.2526
35	7	5.034	6.3174	7.4195	6.0265
36	7.2	4.8555	6.9185	7.5208	6.346
37	7.4	4.674	7.0748	7.8531	6.4455
38	7.6	5.2351	6.8429	6.7767	6.341
39	7.8	5.4716	6.7248	7.1161	6.1028
40	8	4.5523	6.9992	7.9236	6.0838
41	8.2	4.9188	6.8738	7.7383	6.5018
42	8.4	4.949	6.6766	7.814	6.1049
43	8.6	4.3967	6.2637	8.1504	5.5988
44	8.8	4.5274	6.8945	8.1757	6.4761
45	9	5.032	6.7888	8.5932	6.1302
46	9.2	4.9991	6.7293	7.2601	6.0237
47	9.4	4.5684	6.985	7.6431	6.2704
48	9.6	4.9271	6.6633	7.6141	6.071
49	9.8	5.6829	7.2329	7.5427	6.6834
50	10	5.3441	6.5438	7.7405	5.978
51	10.2	5.4383	6.5518	7.7218	6.0065
52	10.4	5.1895	7.1361	7.6148	6.3121
53	10.6	5.7449	6.5799	8.0249	6.3772
54	10.8	5.6799	6.6864	8.5239	5.959
55	11	5.2417	6.9907	8.2299	6.4733
56	11.2	5.456	6.9406	7.822	6.2967
57	11.4	5.8714	7.5499	8.1676	6.7393
58	11.6	5.2143	6.0974	7.9018	5.9158
59	11.8	5.4721	6.193	6.8082	6.1046
60	12	5.2456	6.7304	6.4866	6.1767
61	12.2	5.0563	7.1567	6.1304	6.7011
62	12.4	5.0505	6.6073	6.677	6.2877
63	12.6	5.2589	6.1007	6.2443	5.8673
64	12.8	5.1707	6.7282	7.8349	5.9044
65	13	5.4624	6.7908	8.2938	6.4337
66	13.2	5.2131	6.9265	7.8462	6.1482
67	13.4	5.3386	7.4821	8.0077	6.6835
68	13.6	5.8183	6.8998	7.9655	6.3186
69	13.8	5.3503	6.6696	7.6142	5.8848
70	14	5.8152	7.3287	8.1317	6.7946
71	14.2	5.6052	7.3588	6.9894	6.2848
72	14.4	5.1644	6.2785	8.4174	5.6242
73	14.6	5.5321	6.6672	6.9812	6.0106
74	14.8	5.6422	6.9283	7.9707	6.2699
75	15	5.8389	6.6847	8.4988	5.8468
76	15.2	5.8744	7.0578	7.6091	6.3424
77	15.4	5.5919	6.7029	8.0389	6.0721
78	15.6	6.3879	7.3005	6.9016	6.3264
79	15.8	5.928	7.0415	6.953	6.4748
80	16	5.9957	7.2398	7.339	6.066
81	16.2	5.4348	7.3485	8.4891	6.3304
82	16.4	5.8447	6.9285	7.9948	6.1508
83	16.6	5.1608	6.7911	8.0159	5.785
84	16.8	5.9883	7.1892	7.6111	6.2193
85	17	5.6695	6.2405	7.8614	5.665
86	17.2	5.2504	6.7625	7.5883	6.0346
87	17.4	5.7441	7.4822	7.1385	6.7012
88	17.6	5.3745	6.9271	7.9408	6.0614
89	17.8	5.4183	7.8241	7.5426	6.9911
90	18	5.4048	7.4607	8	6.5895
91	18.2	5.7171	7.1695	7.9751	6.3024
92	18.4	5.7917	7.0669	7.7333	6.1533
93	18.6	5.7636	7.0502	7.2752	6.0893
94	18.8	5.745	6.8767	6.6838	6.3106
95	19	5.6925	6.5894	7.6716	5.8689
96	19.2	5.9276	7.5318	7.6152	6.8822
97	19.4	6.4372	6.4294	7.1784	5.5341
98	19.6	5.3365	6.9197	7.9423	6.1766
99	19.8	5.647	8.0278	8.3418	6.9074
100	20	5.2984	7.536	7.496	6.1984
101	20.2	5.3088	7.6871	7.7945	6.5832
102	20.4	5.2015	8.0732	8.0003	6.7944
103	20.6	4.8243	8.0421	8.2543	6.8913
104	20.8	5.3313	8.1007	7.644	7.0442
105	21	5.5422	7.5053	8.1103	6.3913
106	21.2	4.9176	8.0252	8.0025	6.7427
107	21.4	5.8632	7.5996	7.277	6.499
108	21.6	5.2346	7.6117	7.7413	6.4697
109	21.8	5.3301	6.7471	7.3954	6.52
110	22	5.5224	6.3232	7.4077	6.243
111	22.2	5.7407	7.5825	7.2431	7.0158
112	22.4	5.5683	6.9194	6.4334	6.294
113	22.6	5.8373	7.246	7.0383	6.668
114	22.8	5.6944	6.4787	6.296	6.0554
115	23	5.9887	6.9995	6.8077	6.3181
116	23.2	5.4964	6.3912	6.4233	5.9024
117	23.4	5.6727	7.6164	7.1083	6.8116
118	23.6	6.4221	7.6248	7.5536	6.4534
119	23.8	5.3402	6.9576	6.176	6.4705
120	24	5.3136	7.1712	7.973	6.565
121	24.2	5.7282	7.0409	6.617	6.2027
122	24.4	6.1287	7.4292	7.0603	6.5376
123	24.6	5.816	7.3067	6.6993	6.6286
124	24.8	5.9211	7.9226	6.5208	7.0558
125	25	5.908	6.972	7.6335	6.2576
126	25.2	5.6837	7.7186	7.4111	7.0965
127	25.4	5.697	7.7523	7.6061	7.1225
128	25.6	5.5973	8.0705	7.8519	7.5703
129	25.8	5.5456	6.44	7.2317	5.9512
130	26	5.4304	7.1922	6.3685	6.5434
131	26.2	5.4486	6.6858	6.4842	6.3368
132	26.4	5.9325	6.6465	6.2799	5.8515
133	26.6	5.5155	7.4593	6.6648	6.4969
134	26.8	5.6017	6.2815	6.3384	5.7355
135	27	5.615	6.7257	6.5714	5.937
136	27.2	5.4523	6.6019	6.3991	5.9801
137	27.4	6.0051	6.5231	7.1433	6.5745
138	27.6	5.6054	7.5486	7.7097	6.9828
139	27.8	5.5951	7.893	8.2534	6.7684
140	28	5.2418	7.541	7.426	6.6916
141	28.2	5.6389	7.0424	7.1665	6.3586
142	28.4	5.7911	7.126	6.6643	6.5443
143	28.6	5.8506	7.4655	7.0567	6.6476
144	28.8	5.4884	7.6039	7.3813	6.9828
145	29	5.6022	7.4311	7.3405	6.917
146	29.2	5.1643	7.2513	7.7507	6.9837
147	29.4	5.4963	7.5053	7.5097	6.7456
148	29.6	6.1839	7.0336	7.077	6.4947
149	29.8	5.5562	7.3586	7.4577	6.7406
150	30	5.5262	7.4482	7.4072	6.5643
151	30.2	5.3593	7.259	6.6237	6.5733
152	30.4	5.6391	7.5422	7.1052	6.6032
153	30.6	5.5673	6.7364	6.9777	6.2873
154	30.8	5.8018	7.631	7.5592	6.6526
155	31	5.366	5.936	7.2805	5.8997
156	31.2	5.8843	6.764	6.7163	6.0758
157	31.4	5.4136	6.8409	7.1678	6.3181
158	31.6	5.2163	7.5893	7.1192	6.623
159	31.8	5.7323	7.1993	5.9667	6.6139
160	32	5.6804	6.6351	6.9944	6.3953
161	32.2	5.6857	7.0033	6.8911	6.3583
162	32.4	5.6862	7.2178	6.9945	6.5936
163	32.6	5.72	7.3564	7.2171	6.6533
164	32.8	5.5412	7.4975	6.9569	6.4623
165	33	5.3261	7.7942	7.4505	7.0384
166	33.2	5.6686	8.0814	7.3166	7.4772
167	33.4	5.4412	6.5384	7.3006	6.1438
168	33.6	5.3296	6.9991	6.7594	6.3901
169	33.8	5.2653	7.7556	7.3857	6.8311
170	34	5.4988	6.8078	6.4798	6.3336
171	34.2	5.816	6.8329	6.2813	6.4565
172	34.4	5.4341	7.0286	6.8626	6.3187
173	34.6	5.8955	6.1545	6.4958	6.1322
174	34.8	5.3978	6.5979	7.4402	6.1188
175	35	5.6573	6.1676	6.4402	5.8024
176	35.2	5.6829	6.6869	7.1286	6.2696
177	35.4	5.6276	6.5653	6.2346	5.9844
178	35.6	5.4182	6.7011	6.5324	6.2284
179	35.8	6.0348	6.5877	6.6952	6.0072
180	36	5.5704	6.7431	6.4565	5.7985
181	36.2	5.3797	7.1945	6.3958	6.4868
182	36.4	5.805	6.5765	6.8183	6.3136
183	36.6	5.5989	6.2873	6.6966	5.8526
184	36.8	5.9236	6.9429	6.3386	6.0769
185	37	5.7154	7.2397	6.611	6.6006
186	37.2	5.6033	6.6363	7.1566	6.0874
187	37.4	6.0529	6.3957	6.345	5.8145
188	37.6	5.6832	6.9991	6.2861	6.2302
189	37.8	5.3442	6.7531	7.0796	6.2002
190	38	6.3292	6.3382	6.5702	6.2772
191	38.2	5.5467	6.688	7.2241	6.3632
192	38.4	5.3933	6.1357	7.2989	5.9369
193	38.6	5.861	6.438	6.2366	6.1325
194	38.8	5.4613	6.9214	7.6367	6.2041
195	39	5.6355	6.3364	6.6874	5.903
196	39.2	5.8765	6.8731	6.8054	6.1925
197	39.4	5.1597	7.4859	7.0277	6.8306
198	39.6	5.4085	6.4197	6.8239	6.0133
199	39.8	5.8231	6.5736	6.9864	6.2635
200	40	5.7536	6.3528	6.665	5.9712
201	40.2	5.7774	6.5638	7.1639	6.1744
202	40.4	5.6948	6.6092	6.9883	6.2814
203	40.6	5.6773	6.4007	7.2448	6.2564
204	40.8	5.4821	6.0475	6.9771	5.7868
205	41	5.7484	6.7568	6.7967	6.0664
206	41.2	6.1134	6.6183	6.3913	6.0771
207	41.4	6.0764	6.1724	6.5154	5.8346
208	41.6	5.8672	6.9135	6.259	6.3033
209	41.8	5.6367	5.8715	6.596	5.5314
210	42	5.7669	6.5062	5.9604	6.2582
211	42.2	7.035	6.0385	5.9622	5.7361
212	42.4	5.4816	6.6728	6.579	5.9049
213	42.6	5.4891	7.2535	7.4655	6.4053
214	42.8	5.6259	5.9602	6.6914	6.0474
215	43	5.8507	6.6828	7.2708	6.2739
216	43.2	5.7426	6.9641	7.1888	6.425
217	43.4	6.1791	6.8694	6.6908	6.195
218	43.6	5.5392	6.6836	6.3154	6.2748
219	43.8	5.8903	7.1916	6.6033	6.4986
220	44	5.5299	7.6226	6.4853	6.618
221	44.2	5.5403	7.7948	7.0943	6.7394
222	44.4	5.9454	7.9629	6.7868	7.2731
223	44.6	5.3755	6.3205	6.6235	6.0379
224	44.8	5.7139	6.5982	6.5004	5.9855
225	45	5.8403	6.9639	6.1108	6.3687
226	45.2	5.744	6.7919	7.0049	6.2396
227	45.4	5.78	6.9259	7.1604	6.22
228	45.6	5.7652	6.4144	6.5799	5.7719
229	45.8	6.2642	6.5992	7.0883	6.0935
230	46	5.6578	7.0156	7.7539	6.4139
231	46.2	5.8342	7.4205	7.1627	6.6576
232	46.4	6.002	7.6788	7.1355	6.907
233	46.6	5.2479	6.9002	7.8595	6.2677
234	46.8	5.9725	6.485	5.9759	6.0695
235	47	6.0477	6.9056	6.5071	6.6013
236	47.2	5.7754	6.1757	6.7468	6.1002
237	47.4	6.2047	7.2012	7.1749	6.7411
238	47.6	5.9047	6.6262	7.1914	6.0886
239	47.8	6.0077	6.7364	6.6283	6.1908
240	48	5.8289	6.9273	7.374	6.2095
241	48.2	5.9847	5.8868	7.3217	6.0091
242	48.4	5.5238	6.6565	6.6525	6.1742
243	48.6	5.8054	6.8273	7.3632	6.4224
244	48.8	6.0262	7.4697	6.7611	6.4738
245	49	6.2967	7.3105	6.5697	6.6456
246	49.2	5.9906	7.3825	6.984	6.523
247	49.4	6.1213	7.7277	6.4782	6.8263
248	49.6	6.2489	6.8211	6.3068	6.4155
249	49.8	6.3004	6.8989	6.0931	6.1945
250	50	5.7765	7.3862	6.1557	6.6718

## Sheet: ExFig4a
		NC				WT						Y72L					W140A					Y195N					Y226F					Y292P					K260A
	m/z 480	m/z 407	m/z 435	m/z 450			m/z 480	m/z 407	m/z 435	m/z 450		m/z 480	m/z 407	m/z 435	m/z 450		m/z 480	m/z 407	m/z 435	m/z 450		m/z 480	m/z 407	m/z 435	m/z 450		m/z 480	m/z 407	m/z 435	m/z 450		m/z 480	m/z 407	m/z 435	m/z 450		m/z 480	m/z 407	m/z 435	m/z 450
3.008	0	0	0	3007		3.008	0	0	0	0		0	0	0	0		0	0	0	0		0	0	0	0		0	0	0	0		0	0	0	0		0	0	0	8403
3.032	31784	36878	37058	29213		3.032	43638	39289	31997	22478		33867	36911	55144	27678		46049	40959	38942	24874		34735	36845	35823	27658		40110	33953	31076	22719		41106	36451	35970	21484		35329	38314	49176	35042
3.056	34457	38285	33970	22906		3.056	38485	43526	37038	28194		40296	43159	55735	27303		46224	46759	44933	29144		39182	39774	35190	25844		40168	38249	34378	24729		38454	41876	37559	25333		39149	41881	42979	27131
3.079	30352	35031	34982	19597		3.079	28384	35178	30878	21190		35183	38916	52428	24667		37487	41313	39905	23907		31197	35082	32987	21031		31457	33051	30806	20386		29094	35257	32304	20395		35719	39960	43926	23259
3.103	28372	36964	42811	18367		3.103	25868	33398	35281	16966		33268	39618	54423	22142		34282	43403	44791	21158		29603	34994	40373	19232		28336	35320	37966	17845		26606	35646	37863	17453		33126	41127	48901	20658
3.127	27463	40744	48866	17490		3.127	26025	35487	43007	16839		29843	39490	55796	19204		31079	43221	47985	19329		29078	36746	47570	18355		26713	39053	46366	17599		26527	39262	45208	16874		28415	41241	50933	18145
3.15	23390	40910	50262	15209		3.15	23084	37337	47879	14870		23628	37336	55039	15686		24525	40084	50392	15219		24960	34934	50201	15946		23259	39257	48859	15128		24287	39587	49462	15454		21541	40131	50788	15291
3.174	19781	38141	49775	13583		3.174	19630	35292	48608	13133		18911	34975	54360	13667		20449	37506	49515	13396		22386	32756	51770	14663		19654	37844	49830	13611		21267	37879	49928	13847		18536	38063	51349	13443
3.197	18359	36305	49112	12676		3.197	17405	33743	47980	12589		16341	35323	50913	13137		19078	35055	46985	13090		21022	31686	52220	13773		17724	35417	48865	12729		19103	36292	49288	12494		17798	37545	50511	12342
3.221	17066	37544	49483	11803		3.221	16747	34508	47665	12209		16160	36122	47825	12528		17295	35424	46701	12445		18929	31921	50486	12955		16053	35843	47934	12298		17177	36587	48659	11677		17047	37494	49353	11430
3.245	15972	38663	48697	11682		3.245	16150	35929	47911	11999		15489	36903	47270	11880		15671	36366	47542	11583		17699	31069	52122	12577		15354	37497	47827	11672		15960	37522	49372	11232		15869	37594	48243	11623
3.268	15311	38160	47852	11226		3.268	15236	36004	46612	11495		14946	36244	48410	11676		14976	36164	47519	11240		17135	31218	52422	11822		14688	37435	47312	11005		15842	37678	49296	11258		15251	37590	48242	11842
3.292	14733	37523	47302	10570		3.292	15006	35505	47412	11294		14883	35199	47925	11595		15016	34624	47725	11317		16740	31868	51586	11699		14761	37185	48382	10952		15095	37030	48355	11003		14549	38022	48252	11865
3.316	14923	36564	47879	10635		3.316	14188	35117	47817	11399		14249	35600	46896	11463		14904	34269	48087	10879		16492	31320	51115	11333		14380	37140	48014	10513		15222	36627	47949	10826		13874	38182	47406	10959
3.339	15635	35707	48426	10688		3.339	14105	34403	47038	11281		14177	35244	46624	10704		14804	34818	47687	10985		17075	30912	50145	10802		14329	36896	46657	9818		15071	35266	48083	10726		14100	36511	46718	10658
3.363	15003	35540	47903	10787		3.363	14153	33898	47494	10894		14297	33966	47620	10612		14952	34613	46725	11002		16807	29826	51159	11138		14630	34637	46465	9946		15141	35263	48553	10861		14396	35091	47170	10708
3.386	14430	34770	48689	11024		3.386	14470	34426	47388	10522		14691	32970	47826	10575		15035	34268	46470	10648		17165	29103	51979	11408		14481	33950	47687	10427		15695	35363	49079	11047		14027	35249	48296	11143
3.41	14108	35176	48063	10927		3.41	14190	33726	47944	10505		14792	33089	48462	10659		15114	33462	47412	10705		17530	30477	52213	10690		14513	34362	47975	10653		15125	35029	49559	10974		13895	35209	48729	11301
3.434	14277	34457	47438	11037		3.434	14262	33199	48847	10704		14295	33510	48949	10784		14800	33344	48573	10966		17568	29707	51850	10836		14797	34122	48596	10852		14874	34980	50332	10897		14455	34630	48975	11123
3.457	13582	33554	48063	11039		3.457	14608	33001	48032	10862		14059	33616	48456	10806		14349	33342	48045	10802		18319	28224	50543	11154		14324	33475	49872	10897		14926	34198	50358	10960		14651	33965	47755	10631
3.481	14234	33160	47956	10711		3.481	14754	31946	47248	10402		14013	31989	48751	10437		14393	32860	48250	11054		18618	28243	50744	11494		14154	33119	50210	10612		15225	33450	48965	11119		15104	32816	48379	10823
3.505	15658	31739	48811	10908		3.505	15219	31419	47845	10113		14832	31303	49237	10654		14639	31951	48798	11046		18335	29180	52199	11515		14337	32359	50150	10415		15527	32331	49280	11056		15338	32151	49504	11182
3.528	15961	30877	49823	10845		3.528	14562	31547	48895	10945		15004	31080	49113	10684		14933	32067	49355	10987		17958	28939	53022	11451		14398	31994	51034	10459		15337	32001	50336	10709		15806	32285	50159	10819
3.552	15921	30325	49467	10655		3.552	14421	29942	47607	11006		14769	30691	49543	10598		15028	32066	49883	10561		17951	27828	54428	11459		14489	31408	50396	10613		14948	31388	51024	10559		14941	32271	50739	10652
3.576	15180	31131	48540	10892		3.576	14836	29328	48268	11074		15387	30624	49208	11016		14935	32197	49891	10565		18214	27711	54097	11470		14318	30846	49983	10555		14929	31200	51318	10243		14854	31857	51051	11001
3.599	15057	31002	48574	10667		3.599	14218	29355	49751	11290		15471	29878	49389	11183		14938	31444	49955	11087		18340	27443	54069	11767		14845	29620	51111	10117		15700	31863	50153	10108		15533	30925	50081	10783
3.623	15511	30248	49217	10899		3.623	14562	30269	48911	11076		15332	29418	51223	10891		15372	29533	50662	11250		18231	27111	53614	11802		15095	30252	51868	10456		15420	30503	49365	10575		15406	30914	50245	10574
3.646	15646	29134	50348	10631		3.646	15150	29794	50304	10865		15238	29436	51484	10897		15013	29046	51774	10988		18719	26990	55127	11470		14971	30381	51026	11064		15571	30078	50368	10588		15303	31305	51365	10679
3.67	15549	29805	50328	10406		3.67	15818	28635	51328	10515		14911	28590	50967	10428		15369	29037	52574	10823		18060	25877	55695	11889		15347	29547	51017	11239		15371	29981	50620	10677		15773	30271	51333	10347
3.694	15581	30654	49827	10856		3.694	16656	28008	51880	10586		15446	28215	51978	10683		15731	28998	51543	10313		18582	25382	55137	12049		15515	28969	50449	10751		15793	28433	50540	10239		15810	29717	52082	10787
3.717	16069	30730	50959	10380		3.717	16266	27699	52103	10866		16023	27798	51774	11238		15267	28392	51429	10529		19119	25568	56145	11827		15292	29000	50555	10639		15899	28450	50673	10327		15747	29696	52100	10925
3.741	16198	29838	51731	10607		3.741	15823	27481	50997	11094		15993	27782	51786	11421		16094	27758	51324	10637		18926	26054	55444	12173		15849	28627	51205	10921		15447	28705	52636	10723		15501	29423	52267	10872
3.765	16028	29198	53025	10905		3.765	15934	28013	51521	11074		15488	28049	52147	11217		16444	28272	51951	10527		19649	25464	55710	12149		16716	28618	51842	11211		15762	28626	53379	10511		15446	29735	53323	10964
3.788	15827	27871	52467	10569		3.788	15826	27786	51592	11399		15932	27877	53748	11234		16727	28648	52457	10271		19362	24799	57977	12425		16527	27935	53297	10994		16082	27851	53182	10617		15996	29921	53606	11101
3.812	16070	26777	53239	10816		3.812	16019	27012	51576	11642		16265	27337	52843	11458		16407	28245	52624	10320		18832	24947	58094	12138		15843	27337	52997	10963		15917	28094	53542	10563		16200	29353	53033	11009
3.836	16737	27049	52999	10836		3.836	16224	26882	52796	10873		16242	26968	52144	11142		16173	27514	52732	10711		19034	24925	56790	12462		15995	26706	51576	11004		16256	28121	52925	10681		16053	28334	53802	11161
3.859	16589	27700	52726	10934		3.859	16794	26975	52887	10737		16564	26590	52315	11105		16540	28064	52676	10660		19291	24944	55851	12262		15935	26939	51921	10999		16779	26878	53339	10660		16277	28078	54078	11473
3.883	15810	27633	53293	11130		3.883	16607	25925	51997	11143		16756	25627	52327	11238		16299	28180	53465	11293		18251	25347	57906	11482		16021	27168	53092	11608		16679	27121	54656	11131		16552	27947	55518	11045
3.906	16197	26885	53498	11198		3.906	16511	25450	51926	11313		16595	25298	52860	11389		16716	27608	54145	11693		18248	26406	58285	11766		16435	26468	52707	11174		16880	27469	54544	11414		16212	27065	55611	11142
3.93	17031	25982	53903	10980		3.93	16372	25891	51964	11374		16703	25504	54911	11461		16616	26746	53693	11448		19087	25519	58206	12448		17010	25976	54200	11011		17136	26967	54399	11378		16193	26374	54650	11147
3.954	16928	26029	53954	10830		3.954	16776	26351	53868	12033		16915	25644	55523	11162		16892	25476	53894	11430		19326	24889	59058	12657		16760	26396	56046	10711		16722	26590	54936	11255		16277	26031	54556	11210
3.977	16667	25932	54915	10739		3.977	17166	25904	54879	11776		16809	25374	54680	11105		17525	24968	54545	11247		19095	24808	58938	12921		16356	26585	55480	11053		16800	26243	54960	11521		16714	26499	55523	11637
4.001	17032	26347	56308	11089		4.001	16914	25304	53765	11339		16983	25319	54214	11179		17407	25341	54749	11394		19984	24873	58013	13116		16422	25993	55331	11585		16769	26704	56171	11304		16801	26710	53392	11921
4.025	16948	26024	55843	11352		4.025	16900	24522	54749	11734		16960	25426	54050	11547		16645	24917	54838	11977		21032	24390	56864	12816		16367	25251	54724	11644		16548	26371	55734	11454		16743	27199	53303	11763
4.048	17027	26243	55047	11313		4.048	16830	24480	54745	11575		17122	25649	54667	12034		16700	24484	55283	12224		19677	23895	57785	12493		16940	25268	56090	11673		16996	25572	55909	11278		17119	26436	54594	11798
4.072	16655	25817	56038	11003		4.072	17102	24201	55384	11626		17544	25056	55349	12437		17486	25140	54152	11882		18993	23741	59635	13023		17123	24968	56114	11846		17626	25020	56832	10787		17092	25958	55381	11615
4.095	16456	25120	55300	11068		4.095	17745	24015	55337	11792		17827	24204	56072	12498		17481	25280	53580	11960		19589	23789	59947	12939		16735	24160	55644	11558		16959	25378	57396	11369		17242	25805	56138	11891
4.119	16722	24944	56053	11456		4.119	18288	25152	54347	12125		17544	24115	55581	12081		17016	24844	55334	11868		19920	23156	59753	13238		17227	25103	55904	11508		16528	25575	57205	11940		17227	26337	57160	11838
4.143	17452	25485	56079	11510		4.143	17773	25152	55367	11963		17537	24359	56695	12084		17271	24890	56336	12237		19556	23983	60043	13170		17020	24395	56021	12035		17007	25551	57852	12013		17131	26657	56371	11972
4.166	17617	25683	55888	11235		4.166	17894	24882	54879	11957		18025	23915	55844	12117		17821	25531	55975	12353		19098	24164	59259	13172		17010	24362	56651	12023		17252	25528	57151	11762		17164	26210	56931	12364
4.19	17258	25698	56111	11354		4.19	17663	23832	55843	12334		17242	24301	54751	12282		18332	24839	56498	11721		19365	24002	59147	13260		17315	26045	56919	11842		17529	25360	56563	11270		17068	25309	57047	11900
4.214	17322	25734	56106	11686		4.214	17523	23637	56752	12245		18099	24167	54486	12073		18102	24295	56237	12266		19918	23019	59912	13363		17461	25958	56551	11144		17637	25391	56750	11391		17293	24385	57704	11326
4.237	17806	25651	56270	11556		4.237	17715	23931	55502	12074		18469	23745	55562	12020		18892	24806	54951	12101		20121	23504	60418	13093		17938	24903	57797	11355		17349	24784	57908	11848		17520	24969	58221	11313
4.261	17454	24290	56425	11976		4.261	17972	24057	55923	12085		17866	24073	56055	11893		18934	25155	55019	12112		19382	23480	60143	12885		18093	24563	58099	11803		17969	24410	57789	11883		17273	25257	57531	11207
4.285	17385	24180	56026	11639		4.285	18187	23485	56941	12224		17633	23637	55477	11989		18560	25445	55805	11969		19776	22886	60524	12874		18734	24259	58003	11865		17786	24344	56179	12517		17076	25155	57552	11891
4.308	17430	24485	55711	11427		4.308	18297	23426	56864	12152		17965	23429	55598	12401		18898	25270	56399	11757		20242	22713	61833	13410		18379	24748	57419	12086		18074	24467	56750	11641		17509	24495	57508	12225
4.332	16891	24501	57004	11451		4.332	18216	23537	56340	12075		18025	23139	56437	12558		18878	24690	55656	11790		20176	22536	61008	13551		18012	23968	58213	11977		18054	25113	57927	11502		17326	24606	56253	12480
4.355	17173	24529	57102	11582		4.355	18411	23777	57341	12233		18587	23230	57210	12698		18269	24316	56470	11588		19568	22289	59694	14029		17789	23528	58785	11938		18260	25818	59937	11603		17053	24402	56631	12104
4.379	16890	24566	56768	11898		4.379	18172	23911	57828	12475		18910	23612	58715	12099		18109	24136	57563	11690		19481	22973	60820	13921		18221	23671	59359	12308		18532	24957	58623	11515		17269	24548	56615	11765
4.403	16944	23938	56874	11897		4.403	17709	23902	57530	12071		18583	23872	59324	11854		18533	24415	57620	12418		19826	22233	59351	13634		18139	24012	57035	12580		18588	24222	57933	11823		17851	24406	58579	11601
4.426	17806	23619	56194	12105		4.426	17963	23685	57547	11756		18271	23470	59303	12130		18620	24276	58464	12845		20093	21939	58653	13667		18068	23864	56044	12750		18565	24302	58023	11996		18170	24278	59075	11929
4.45	18688	23695	57241	11567		4.45	18775	23155	56948	11665		18271	23140	57603	12021		18490	24328	57390	12249		20377	22171	59091	13468		18536	23624	56903	12200		18838	24467	57812	12555		18389	24841	58396	11934
4.474	18898	24222	57334	11714		4.474	18424	22702	57765	12067		17795	23588	57519	12009		18838	24339	57406	11807		20241	21774	59598	13686		19094	23910	58356	11882		19069	24130	58063	12438		18433	24305	57849	11829
4.497	18068	23784	55591	12068		4.497	18317	23282	56150	12836		18080	23161	59188	12257		18858	23742	57479	12257		20435	21155	59940	13683		19245	23882	58587	12508		19170	24585	57994	12569		17583	24374	58267	11860
4.521	17822	23298	55924	11715		4.521	18959	23201	55865	12930		18902	23114	58658	12805		18156	23312	57499	11966		20550	21571	61299	13443		18526	23854	57918	12441		19170	24612	57614	12432		17266	24528	57168	12668
4.545	18098	22801	56252	11107		4.545	19157	22395	56929	12819		19179	23623	57655	13082		18707	23225	58637	11935		20759	21584	61845	13873		18660	22808	57907	11874		19520	24273	58563	12689		17512	24346	56947	12747
4.568	18669	23066	57155	11552		4.568	19570	22382	57456	12559		18534	23243	58799	12811		19146	23162	57937	12521		20633	21252	61923	14176		19174	23287	58356	12405		18583	24385	59272	12853		17934	23730	57675	12425
4.592	18381	22821	56900	11884		4.592	19770	22370	57926	12289		18416	22939	58858	12488		19593	22501	57290	12614		20398	21387	60788	13866		18370	23481	57897	12503		18596	24216	59224	12572		17789	24174	58607	12273
4.615	18344	22745	56896	11638		4.615	19485	23186	57420	12833		18978	23386	57472	12180		20163	23135	57537	11977		20583	21805	61403	14018		17855	23610	58396	12136		19075	23840	59938	12353		18432	23859	57772	12264
4.639	18346	23231	57205	11801		4.639	18641	23352	57712	12927		19566	23538	57931	12360		19637	23423	57131	12210		20784	21459	60761	13802		17865	24131	57881	12188		18671	24060	59732	12265		18647	22736	57591	12142
4.663	18560	23193	57627	11913		4.663	18269	22632	58060	12741		19304	22838	58071	13096		19302	23068	56741	12874		20111	21320	60851	13543		18323	23851	57237	12198		18866	23764	60709	12104		18516	22791	58075	12213
4.686	18766	23305	58531	11774		4.686	19061	22734	58099	12801		19281	22453	57559	12857		18775	22998	56503	12907		20691	21383	61476	13279		18393	23170	58226	12462		18751	23636	61201	12397		18473	23607	58837	12607
4.71	18873	22385	57800	11658		4.71	19014	22516	57809	12638		19488	21886	58102	12530		18713	22900	57326	12536		21445	21405	63465	13375		18207	22132	59320	12350		18671	23435	59295	11899		18384	23526	58710	12229
4.734	18679	22296	56919	12355		4.734	18272	22742	57853	12398		19085	20952	58587	12586		19158	22208	58245	12720		21057	21235	64084	13717		18364	21344	58889	12252		18997	23570	57968	12079		18709	22946	58663	12243
4.757	18476	22141	56658	12480		4.757	18455	23420	58010	12652		19022	21352	58806	12381		19585	22073	57523	12817		20826	21041	62451	14009		18852	21607	57812	12966		18760	23006	58789	12013		19020	22682	57726	12512
4.781	18494	21429	57471	12049		4.781	19560	23278	58797	12714		19316	22529	58831	11786		19106	22189	56718	12608		20855	21236	61879	14112		19472	21982	57533	12800		18881	23387	59607	12251		18721	22469	56831	12371
4.804	18685	22422	58309	12019		4.804	20321	22403	58109	13424		19418	22435	58147	12640		19214	21220	57999	12471		20736	20915	60669	14383		19334	21816	57047	12616		18812	23577	59030	12658		18467	22061	57983	12336
4.828	18615	22157	58246	12013		4.828	19908	22516	57647	13368		19327	21848	58387	12992		19314	21193	58502	12843		20774	20544	60464	14408		19494	22347	58287	12576		19262	23055	58797	12484		18395	22731	59007	12805
4.852	18734	21951	58855	12022		4.852	19488	22093	58673	12983		19110	21397	59285	12971		19098	21271	57768	13369		21386	20280	61931	13534		19406	22206	59867	12169		18952	21646	58640	12503		18594	22659	58154	13298
4.875	19250	21666	60446	12434		4.875	19063	22086	59778	13250		18698	21536	59944	13154		18915	21436	57851	13517		21335	20007	62648	13732		19516	22238	60460	12468		18340	21907	59155	12209		19265	22703	57797	12999
4.899	19752	21742	59567	12702		4.899	18832	22343	58749	13235		19161	21401	59616	13329		19301	21577	56746	13367		20974	20419	62720	13954		19345	22573	60625	13156		18856	22469	60091	12415		19309	22933	59155	12588
4.923	19654	21580	60860	12596		4.923	18680	21244	60080	13049		20271	22010	59902	13111		20315	21950	56824	13750		21251	20191	63215	13938		19710	22059	59174	13122		19170	22703	60554	12716		19756	22321	60431	13166
4.946	18935	21678	60415	12995		4.946	19201	21522	59961	13079		20674	22241	59238	13470		20198	21797	57872	13656		21165	20149	62895	14329		20211	21511	58822	13003		19131	22306	60318	12815		19117	22303	60532	13323
4.97	18998	22042	59526	13423		4.97	19732	21808	57689	13289		20205	22118	59897	13457		20123	21671	57518	13345		21559	19704	61861	14929		20045	21236	60219	13386		18757	22226	60479	12657		18284	22364	61186	13095
4.994	18989	22013	58766	12756		4.994	20219	21476	57837	13372		20035	22465	59598	13604		20302	22249	59289	13104		22029	20565	64366	15143		19669	22098	61218	13406		18535	22408	60725	13130		18554	22070	59834	13051
5.017	19026	21971	58897	12457		5.017	20215	21728	59415	13518		19229	21460	59209	13246		19870	22660	59749	13393		22232	20542	65686	14824		19488	22521	60283	13378		18586	23031	60247	13543		18858	21573	58560	13580
5.041	19219	21544	59761	12863		5.041	19895	21197	60201	13793		18923	21037	60199	12920		20021	22535	58697	13378		22192	20376	63453	15235		18743	21794	58872	12417		19472	22723	60003	13358		18748	21450	59726	13185
5.064	18461	20845	59761	13204		5.064	20279	20952	59548	13761		19233	21706	60001	12789		20084	21870	59145	13290		21712	20032	62229	14637		18878	21541	59227	12477		19070	22230	59486	13327		19153	22078	61047	13064
5.088	18085	20639	58333	13124		5.088	20467	21249	57650	13451		19326	21710	59013	12769		20223	21323	58860	13742		21492	20485	61160	14284		19194	21624	60689	13284		18354	22378	59612	14100		19497	22604	59085	12845
5.112	18309	21432	58460	13038		5.112	19962	21090	57706	13754		19005	21036	59548	13147		20306	21530	59770	13738		21377	20913	61296	14362		19090	21751	61209	13694		18056	22429	60762	13894		19707	21849	58083	13118
5.135	18982	21974	57558	12756		5.135	19529	21504	59371	13734		18618	20454	58952	13669		19988	21794	59662	13267		20906	21259	63376	14773		19176	21793	60945	13328		18565	22476	59522	13208		18816	21738	59583	13804
5.159	19353	21758	57745	12882		5.159	19203	21779	59399	13515		19197	20494	59445	13486		19374	22222	58799	13793		21371	20786	63498	14767		19222	21871	60754	13302		19788	21718	59752	13019		19337	21539	60730	13973
5.183	19290	20852	59369	13197		5.183	19833	21252	59351	13543		19828	20775	59827	13367		19959	21879	58959	13757		21627	20113	61953	14388		19959	21525	61080	13534		20231	21828	60798	12813		19657	21811	60712	13572
5.206	19617	22018	60117	12872		5.206	19808	21090	59312	13619		19859	21005	60391	13667		19604	21270	59218	13731		21753	20040	62328	14343		20108	21009	61221	13519		20223	21535	60142	13106		19176	22141	60287	13418
5.23	19733	21902	60217	13375		5.23	19773	20753	60586	14129		19919	20875	60713	13553		19233	21690	60538	13579		22109	20064	63791	14313		19564	21013	60849	13215		20734	21172	58134	13290		18602	21982	60097	13294
5.254	19218	21383	59401	13315		5.254	20085	20569	59813	13981		19636	21056	59091	13974		19638	22151	61098	13665		21555	19931	62039	14202		18926	22061	61805	13369		20343	21765	58282	13596		18404	22007	60425	13801
5.277	19200	21336	58864	12880		5.277	20244	21032	58420	13499		19801	22249	58626	14113		20296	22324	60419	14045		22073	20862	61981	14731		19209	22045	62281	13402		19572	22154	59083	13359		18777	21624	58523	14015
5.301	19445	21841	59423	12687		5.301	19932	20630	58475	13673		19327	22402	59271	14258		19597	22302	60031	13429		21443	20388	62350	15270		19792	21472	61594	13261		19129	22077	60383	13154		18641	21130	58142	13747
5.324	19022	22078	58789	12903		5.324	18934	20389	58637	13791		19278	20612	59054	14308		19729	21911	58824	13020		20997	19800	62555	15276		19708	21329	59738	13042		19737	22134	59023	13508		18592	21174	59828	13189
5.348	18868	21913	56734	13071		5.348	18407	20808	57461	13886		19393	20192	60132	13923		19778	21432	59778	13514		20586	19904	60990	14941		19056	21742	60125	12776		19836	22552	58504	13780		18165	20726	59916	12365
5.372	18643	21530	56118	12544		5.372	18587	20880	55388	13639		19526	21017	59424	14063		19805	20860	59627	13973		20877	20733	60976	14598		19542	21038	59610	13386		19988	22213	57679	13856		18688	21933	58543	12108
5.395	18273	20877	55366	12438		5.395	18556	21240	53465	13139		19452	21760	59492	14067		19660	20519	59086	14422		21619	20183	60499	14121		19466	21161	59745	13747		19802	21128	57896	13988		18323	22165	56848	12273
5.419	18086	21414	55121	12605		5.419	18983	20429	53569	13080		19777	21396	60030	13607		19377	21161	60244	14009		21322	19554	61670	14381		19983	21091	59316	13922		19570	21441	57909	14008		17881	21428	56035	12909
5.443	17738	22243	53990	12908		5.443	18868	19880	53709	13267		20387	20882	58871	13279		19143	21416	57746	13567		20752	20237	62653	14605		19693	20598	57629	13506		19682	21742	58123	13664		17774	21770	54629	12774
5.466	17040	21621	53187	13199		5.466	18627	20180	53784	13877		20339	20581	58944	13657		19303	21213	57104	13846		20188	20797	62296	14615		19261	20508	57698	13227		19390	21292	57822	13536		17480	21843	53824	12392
5.49	16837	22021	52343	13288		5.49	18286	20458	53974	14096		20501	20886	59582	14013		19906	21181	58135	14154		20241	20780	63379	14539		19122	21588	58793	13247		19342	21277	57796	13758		16640	21957	53810	12320
5.513	16775	21842	51890	12614		5.513	18084	20080	53277	13526		20343	21317	59888	13734		19966	21085	58402	13857		20668	20395	62548	14484		19136	21569	58828	12426		19173	21565	58639	13542		16626	22262	55069	12288
5.537	17392	21678	51415	12294		5.537	18552	20390	52395	13490		19673	20702	58548	13554		19777	21362	58209	13319		20825	20361	61387	14586		19302	21332	58460	12453		18229	21608	59009	13711		17077	22996	54801	12288
5.561	17142	20959	51323	12232		5.561	18172	20533	53102	13163		19937	20562	58233	13225		19653	21983	58286	13538		21197	20121	62030	14271		19119	21581	58559	13482		18248	22361	58754	14050		16868	21913	53180	12831
5.584	16892	20106	51945	12368		5.584	17882	20341	52642	13383		19645	20005	59838	13626		19201	22362	58170	13774		21106	19296	62131	14788		19231	21117	59306	14069		18781	22187	58181	13859		17106	21165	52629	13103
5.608	16834	21054	51535	12769		5.608	18244	20800	52556	13551		19784	19966	59529	13710		18836	21703	57037	13580		20872	18988	60746	14832		19632	20710	58551	13878		19450	21646	58261	13379		16812	20929	53172	12838
5.632	16729	20792	51265	13017		5.632	18599	20595	52623	13591		19688	20800	58986	13234		20066	21602	56944	13478		20546	19621	60841	14747		19487	20733	59893	13457		19959	20371	58189	13205		16577	21620	52653	12847
5.655	16786	20263	51513	13175		5.655	18101	19661	53598	13846		19897	21490	59780	13439		20685	21830	58585	13691		20801	20441	60679	14828		19093	20543	59302	13402		19677	20565	58868	12821		16452	21356	52830	12719
5.679	16797	20082	51615	12844		5.679	18192	19402	54165	13565		20198	20905	60599	13875		20272	21865	60110	13739		20976	20257	61345	14885		19470	21030	58011	13709		19162	20431	58747	13522		16981	21180	53807	12541
5.703	16754	20349	52005	12516		5.703	18562	20492	54555	13663		20426	21156	59769	13874		19937	21394	59633	13913		20882	20494	62197	14602		19306	21215	58893	13379		18791	20228	59175	13761		17574	21615	53160	13019
5.726	16893	20952	52985	12636		5.726	18356	20884	53725	13853		19824	21891	60179	13618		19868	21088	58248	14608		20992	20315	61340	13942		19758	20599	60066	13343		19080	20117	59492	13561		17515	21505	52517	13263
5.75	18006	20718	53668	13035		5.75	18386	20282	54232	14090		19389	20693	59459	13583		19161	21641	58473	14299		21498	20071	60621	14479		19693	20531	58511	13422		19843	21247	59164	13394		17570	21735	53540	13213
5.773	17945	20821	53391	13290		5.773	18616	20473	55612	13642		19924	19636	57908	14309		19306	20234	59374	13998		21514	20442	59861	15164		19384	20809	57978	13724		19705	21931	59685	14237		17328	21949	54466	13140
5.797	17853	21136	53789	13179		5.797	19211	21088	56650	13646		19540	19889	58323	14310		19849	19780	59964	14521		21056	19956	61570	14721		19383	19637	58980	13967		19684	21215	61821	14119		17498	21889	54993	13176
5.821	17925	21018	54775	12713		5.821	19660	20486	56486	13462		20015	20011	59213	14138		20144	20491	59893	14543		21049	19999	63442	14413		19379	19945	59069	13711		19434	20977	61028	13956		17857	21089	56086	13107
5.844	18460	20875	55486	12097		5.844	19078	20943	56179	14148		19942	20100	59071	14240		20058	20704	60019	14637		21231	19721	62903	14840		19094	20623	58876	13219		19294	21091	60077	14185		17287	20457	56597	12786
5.868	18039	20574	56522	12398		5.868	18965	21403	56155	14188		19999	20080	59319	14330		20056	20691	61047	14452		21700	19198	62966	14809		19319	20907	58923	13526		20494	21056	60320	13514		18064	20740	56646	12917
5.892	18681	19984	56852	12696		5.892	19389	20868	57948	14053		20163	19831	61339	14765		20343	20988	61497	14237		21886	19752	62904	14485		19480	21233	59508	13651		20864	20984	60505	13272		18247	21268	56645	13080
5.915	18495	19729	57542	12769		5.915	19992	20870	58403	13994		20773	20223	61264	14478		20889	21392	61002	14223		21967	20011	62226	14931		19257	21303	61661	14301		20287	21491	60180	13949		17651	21356	57519	13231
5.939	18372	19890	57016	12981		5.939	19995	20968	57873	14677		20798	20143	60226	14445		20917	21325	61189	14539		21441	20197	61997	15287		19607	21049	61496	14148		19750	21752	61018	14074		18425	20733	58095	13543
5.963	19161	20002	56538	13291		5.963	19154	20554	58561	14202		20411	20095	60435	14353		19757	21077	60939	14300		21484	20490	62216	15139		19681	21209	61357	13926		19818	21674	60035	14092		19782	20842	58316	13261
5.986	19106	19770	57336	12865		5.986	19310	20952	58889	14332		20448	19916	60632	14377		19615	20161	59674	14290		21891	20575	63817	14877		19899	21536	60882	13555		19754	21233	61913	14095		19465	21359	58536	13760
6.01	19121	20167	57286	12861		6.01	19282	20597	58129	14676		20547	19976	59330	14237		20123	20000	59825	14425		21947	20195	64012	14581		20376	20736	59123	13640		20160	20965	63578	14180		19343	21169	58336	13885
6.033	19027	20204	58228	13022		6.033	20076	19834	59072	14632		20529	20225	60887	14317		20231	20942	58892	14302		21192	20239	64047	14595		20407	20638	59183	13864		20334	20916	62338	14081		19058	20906	58791	13626
6.057	19075	20463	58777	12789		6.057	20615	19960	59510	14261		20775	20045	61549	14089		20618	20434	57837	14142		21811	19873	62689	14243		20466	21465	60533	14291		20008	21551	61653	13703		19019	21033	59236	13776
6.081	19315	20229	58777	13166		6.081	19846	20722	59654	14249		20075	20538	60900	14285		20535	20055	59552	13986		21608	20426	63473	15332		19973	21407	60233	13958		19680	20570	61406	13486		19539	21320	59595	13904
6.104	19647	19874	59230	13531		6.104	19478	20489	58688	14655		19969	20253	60221	14335		20968	20601	60939	13860		20937	20847	62624	15738		19454	21005	59793	13541		19717	20781	60956	13737		19857	20560	59139	13871
6.128	19888	20179	59814	13639		6.128	19378	20027	59067	14646		20280	19702	60197	14369		20892	21103	61423	13663		21573	19791	61800	15213		20209	20890	60013	13729		20725	21565	61316	14101		20214	19931	59603	14057
6.152	20326	20786	59983	13708		6.152	20059	20124	59440	14482		20558	19653	62053	14271		20450	20503	60199	14258		22018	19430	62354	15210		20326	21085	60170	14107		20334	21017	60515	13799		20543	20206	59841	14376
6.175	20127	20389	60397	13783		6.175	20509	20380	59560	14344		20969	19913	60959	14281		20565	20119	59895	14318		21668	19386	62589	15568		20542	20238	60300	14665		19953	20927	62023	13384		19542	20465	59678	14332
6.199	19133	20235	60613	13819		6.199	20589	19911	59969	14181		20346	20502	59897	14463		20242	20809	60987	14390		21929	19258	62815	15373		20182	19723	60385	14447		20501	20877	62517	13531		19733	20623	60764	14029
6.222	19468	20510	61740	13647		6.222	21263	19330	61245	14371		20081	21115	60396	15028		19819	21237	60979	14309		21680	19903	63779	15322		19728	19593	60067	14018		20596	20949	61937	13769		20035	20682	59592	13682
6.246	20415	20621	61216	13924		6.246	21315	19847	60800	14712		19947	20836	61284	15245		19772	20510	59614	14365		22005	19960	64359	15023		20221	20388	61749	14405		21136	20734	61653	14067		19876	21476	61432	13252
6.27	20517	20307	60593	13869		6.27	20182	19956	61083	14404		20661	20219	60343	14621		20078	20154	60750	14751		21487	20214	63705	15033		21042	20641	61654	14426		20498	20677	62102	14081		19704	21140	61248	13838
6.293	20184	20383	59323	13961		6.293	20385	19805	61680	14243		20889	20567	60101	14190		20796	20833	62682	15133		21227	20687	63478	15058		20236	20386	60562	14247		19488	20698	62189	13984		20101	20898	59789	14268
6.317	20292	19976	59118	13746		6.317	20750	20001	60450	14553		21217	20821	60343	13893		21475	21311	62091	14739		21171	21196	63171	15036		20225	20341	59574	13828		19199	21293	60438	14420		19785	21034	59369	13783
6.341	20333	20477	58744	13766		6.341	20677	20250	60085	14644		20853	20562	60358	13868		21301	21291	61178	14268		21099	20519	63236	15098		20132	20137	59455	13977		19547	21463	61448	14149		20084	20423	60049	13030
6.364	19972	20888	58915	13719		6.364	20433	20387	59718	14824		20822	20681	60895	13775		20952	19922	60844	14157		21506	19869	63202	15305		20096	20760	60861	13994		19773	21040	62264	13365		20639	20830	61284	13216
6.388	19671	20471	59929	13465		6.388	20374	20658	59480	14648		20825	20008	60722	14405		20829	19294	61071	14345		21881	19913	63853	15496		20302	20288	60147	14468		19800	20596	62560	14005		20183	21271	60911	13946
6.412	20434	19377	60023	13241		6.412	20323	19916	59689	14359		20622	20085	60488	14536		21122	19498	60622	14481		21982	19926	62801	15008		20443	20302	60731	14789		19934	20258	62549	14259		20510	21285	60570	14240
6.435	21166	19109	60793	13532		6.435	20614	19843	59907	15033		20187	20475	60391	14453		21277	19326	60924	13937		21910	20145	62526	14852		20155	20446	61085	14858		20614	20829	62115	14359		20371	21312	61242	14274
6.459	21142	19386	60540	13895		6.459	21257	20112	61219	15216		20184	20533	62131	14883		20538	19861	61135	14631		21615	19814	64396	14502		20393	20885	61563	15186		20813	21078	61289	14530		20450	20963	61942	14025
6.482	21027	20016	60205	13694		6.482	21189	20426	60927	14884		20873	19293	61925	14493		20853	20311	61067	14717		21653	19789	64870	14431		20642	20590	62186	14359		21023	21080	61457	14348		20413	20529	62107	14020
6.506	19979	20107	61299	13204		6.506	20809	20308	60036	14701		21040	19645	61456	14438		21711	19855	61126	14968		21643	18829	63982	14678		20817	20331	60532	13689		21269	21193	61081	14185		20534	19999	61864	13670
6.53	19425	20854	60526	12912		6.53	21050	20349	59950	14334		20390	20707	60793	14849		21167	20526	60599	14472		21344	18502	62995	15241		20387	20300	61331	13931		20581	21571	61879	14234		20586	20449	61550	13780
6.553	19594	20934	60685	12806		6.553	21116	19995	59164	14161		20230	20809	61580	14832		20763	20920	61658	13911		21845	19345	61567	15157		20283	20148	61811	14237		20200	21519	62628	14238		20243	20031	61343	14182
6.577	19633	20266	61256	13474		6.577	20944	19528	59371	14324		20315	20466	62432	14307		20432	20769	60714	14095		22144	19596	63091	15024		20194	20240	62067	14116		20793	21048	60970	14905		19969	20276	61938	14911
6.601	19976	20107	60380	14202		6.601	20226	19704	59484	14361		20656	20599	61466	14232		21026	20518	61657	14449		21994	19879	63433	15043		20171	19727	61121	14103		20553	20421	61930	14492		20337	20991	62406	14664
6.624	20239	19642	59622	14249		6.624	20850	20282	58922	14768		20988	20841	60324	14683		20950	20649	61952	14979		21946	20477	62733	15097		20284	19728	60973	14142		20561	20908	62399	14285		19678	20905	61073	13935
6.648	20096	19745	60752	14296		6.648	20374	20193	58936	14989		21220	19969	60492	14825		21004	20016	60010	14601		21173	20186	63356	15280		20268	19960	61903	14256		20766	22038	61494	14426		19825	21151	61188	14637
6.672	20032	19462	61414	14247		6.672	20715	20198	59844	14971		21044	19430	61014	14846		21084	20087	59464	14836		21229	20026	63661	15686		21241	20479	61218	14431		20466	21885	62067	14370		20335	20790	60786	14639
6.695	20381	19944	62118	14706		6.695	21204	20179	60728	14717		20478	19910	62215	15370		21148	20489	60757	14497		21527	19920	62033	14987		21826	20371	61371	14429		20330	21130	62330	14429		20551	19803	62295	14645
6.719	19868	20446	61685	14182		6.719	20702	20044	61290	14939		20294	19656	62696	15379		21831	20968	60516	14711		20958	19400	62184	14907		20914	20619	61055	14148		20359	20857	61255	13969		19701	19537	61860	14597
6.742	20243	20599	61564	13988		6.742	20401	20039	60838	14447		20314	20458	61720	14805		21029	21200	60772	14783		21085	19884	64022	15046		20968	20841	59503	14313		20841	20568	61951	14232		19621	20116	60726	15147
6.766	20595	19747	61530	14216		6.766	20365	20052	60067	13974		20522	20624	61820	14409		20846	20949	60104	14239		21998	20339	64318	15135		20602	20256	60933	14461		21376	20900	63075	14302		19835	20203	62528	15216
6.79	20737	19434	60928	14500		6.79	19920	19917	61265	14537		20622	20479	61333	14611		21096	20649	60029	14450		21870	20084	63692	15177		20126	20020	62357	14729		21576	20501	62384	13759		19913	20658	62957	14569
6.813	20232	19745	61366	14686		6.813	20239	20404	61546	14374		20858	20533	60582	14810		21559	20467	60563	14111		21736	20315	63376	14892		20788	20521	62128	14364		21149	19980	61007	13296		20327	20997	62847	14232
6.837	19974	19768	60413	14125		6.837	20833	19773	60049	15205		20854	20870	61173	14824		20938	20208	61817	14598		22064	20669	62336	14579		21367	20002	59746	14608		21318	20645	61261	13789		20378	21395	61848	14244
6.861	20696	19983	60358	14053		6.861	20805	19551	60117	15309		20968	20207	62072	14626		20716	19543	60410	14550		22311	19904	62603	14525		21254	19837	60620	14459		21099	20613	60356	14309		20483	21292	61118	14368
6.884	21993	20147	61592	13866		6.884	20934	20159	61411	14578		20626	19209	60841	14618		20960	19877	60461	14457		21816	20081	62893	14594		20316	19740	61163	14322		21116	20216	60574	14324		20436	21137	62018	14739
6.908	21305	20305	61554	13948		6.908	21285	19644	61147	14540		20809	19541	60663	14775		21187	19663	60322	14165		21459	20495	63972	15154		20917	20049	60764	14234		20405	20321	61682	14191		20787	20486	63195	14596
6.931	20367	20845	60300	13818		6.931	20378	19148	61299	14855		20565	20035	60884	14609		20895	19840	60974	14246		22498	20380	65490	15685		21412	19999	62295	14570		20773	20346	63007	14122		20606	19971	61085	14128
6.955	21108	19875	60419	14094		6.955	20110	19462	63011	14924		21205	19963	61415	14650		20362	19809	59969	14434		22947	20140	64096	15546		21624	19776	61789	14745		20654	21056	62356	14300		20143	20179	60466	14251
6.979	21163	19130	61437	14100		6.979	21030	19394	62452	14732		21539	20031	60416	14754		20250	19997	59918	14932		22468	19716	63589	15160		21241	20245	61670	14834		20370	21184	62292	14195		20559	20206	61569	14427
7.002	20462	19859	62695	13881		7.002	21389	19684	60721	14604		20893	19358	61520	14688		21273	20245	60636	15269		22504	19655	64041	14874		20864	20427	62699	14766		20198	20803	61539	14543		20363	20510	62799	14356
7.026	20338	20883	61614	13978		7.026	21296	20292	62450	14610		20533	18687	60831	15244		21235	20551	60714	14972		22456	19812	63789	15552		21263	19988	62969	14555		20363	20837	61276	14576		21202	20730	63552	14578
7.05	20734	20356	60828	13825		7.05	21299	19461	63144	14609		20625	18875	60444	15717		20232	20200	59651	15207		21737	20474	63421	15018		21016	20294	61614	14773		21338	20945	62013	14341		21168	20463	61980	14333
7.073	20667	19899	60567	13524		7.073	20662	18947	61727	14526		20834	19553	62456	15405		20578	19571	60779	15240		21932	20570	62974	14492		19996	20434	61637	14570		21485	20622	62527	14017		20657	20859	61106	14464
7.097	20833	20229	60940	13479		7.097	20858	19366	62940	14432		21184	19908	63007	15195		20880	20189	61082	15391		21635	19868	63767	15391		20033	19801	63683	14449		21456	20697	63054	14278		20762	21153	61181	14449
7.121	20904	19946	61271	14042		7.121	20953	19489	62882	14685		21518	19393	61555	14472		21831	20725	60907	14955		21264	20110	63294	15543		20513	19393	62776	14001		21453	20593	61486	14411		20206	20438	60935	14628
7.144	21118	19592	61860	14024		7.144	20621	19626	60823	14872		21165	19524	60710	14348		21958	19913	61153	14456		21297	19671	62996	15684		20515	19429	62399	13942		22144	20753	61104	14321		20128	20345	60369	14936
7.168	21292	20194	63056	13766		7.168	20669	19497	60542	14874		21163	19516	60058	14415		21829	19567	62378	14659		21730	19884	63529	15307		20617	19445	62072	14604		21056	20622	63244	14674		20507	20831	61263	14753
7.191	21564	19705	61854	13687		7.191	20660	19545	61669	14561		21131	19924	61288	14693		21477	19902	61757	14975		22081	20112	63613	14879		20369	18898	61328	13866		20120	20670	63553	14154		20865	20715	62005	14526
7.215	20826	19277	62878	13670		7.215	20455	19722	61735	14967		21781	20435	63221	15460		21695	19966	62459	15125		21995	19666	64452	14650		20178	19428	61435	14210		20365	19881	61629	14197		20451	20030	62680	14374
7.239	20184	19625	62696	13554		7.239	20987	19474	62209	15386		21630	20561	63826	15316		22191	19798	63236	15085		21995	19848	64021	14927		20595	19901	61912	14773		20369	20231	62109	14189		20174	19127	62822	14449
7.262	20515	19624	61189	13425		7.262	21068	19172	61113	15149		21188	20231	63114	14989		22009	19862	61388	14714		21661	20243	62936	15346		21039	19947	61574	14336		20426	20685	61795	14301		20933	19395	62482	14323
7.286	21078	20363	61716	13875		7.286	20998	19258	61169	14884		20921	19994	62262	14987		21660	19506	61874	14399		21711	20537	63521	15543		21267	20108	60542	14864		20930	20660	61865	14111		20972	20083	62150	14607
7.31	20774	20014	62485	13846		7.31	21189	19399	61969	15080		20456	19969	61209	14685		21598	19326	60749	14619		22250	20050	63231	15565		20814	19637	62239	15107		20706	20868	61536	13941		20139	19978	62306	14827
7.333	21139	18859	62243	14128		7.333	21765	19816	62796	15120		20368	20533	61355	14264		21856	19602	61097	14748		22465	19502	62422	15351		20728	19367	62994	14777		19994	20593	60471	13819		19937	19967	62994	14477
7.357	20993	18860	61920	14150		7.357	21557	19475	62519	15236		20691	19677	63801	14677		21424	19608	61137	14896		21779	19335	63396	14688		20610	19908	61879	14491		20327	19709	60968	13980		20849	20295	63424	14221
7.381	20288	19498	62054	14238		7.381	20932	19153	60484	14763		20662	19330	64239	14660		21085	19023	61908	14766		21495	19278	64587	15407		20781	19872	61721	14797		21068	19805	61619	14405		21710	20541	63239	14390
7.404	20714	20330	60419	13707		7.404	21576	18668	59461	14755		21610	19933	63635	14880		21383	19041	61646	14956		22066	19241	64064	15642		20763	20170	61473	15058		20561	19767	62217	14177		20895	20433	61938	13911
7.428	20962	19881	61352	13255		7.428	21759	19552	61635	14965		22130	19841	62558	14725		21542	19537	61697	14469		22108	19573	64149	15488		20908	20278	61103	14963		19893	20465	63877	14332		20302	20039	62967	13886
7.451	20830	19228	63260	13496		7.451	22166	19963	62864	15148		21264	19685	61220	14469		22197	19703	61590	14538		21144	19964	63565	15617		21216	19493	62004	14372		20048	20540	64262	14233		20864	19927	63026	14488
7.475	20170	19269	62490	13734		7.475	22043	19992	61062	14701		20487	19481	61333	14505		23022	19091	62126	15009		20849	19811	65104	15499		20766	19542	63258	14217		19917	19956	63116	14201		21684	20221	61428	15350
7.499	20026	19581	61587	13875		7.499	21760	20029	60182	14709		20826	19251	61365	14903		21926	18898	62687	14468		20969	19780	64514	15530		21397	20019	63004	14081		20527	19960	62590	13942		21196	19704	62039	14891
7.522	21185	19779	61154	13795		7.522	21790	19166	61756	14605		21727	19920	61898	14992		21625	19257	62649	14503		21551	20044	63338	15462		21297	20056	62308	14221		21369	20593	62961	14234		20779	19467	63091	14902
7.546	20669	19472	61521	14545		7.546	20951	19091	62644	15378		21172	19460	61979	14971		20602	19124	62252	14508		22556	19499	63156	14742		20894	20344	61660	14564		20722	21264	63288	14272		21235	19772	63417	15151
7.57	20896	19311	60930	14923		7.57	21474	19575	62934	15683		20826	19995	63007	14963		20111	19096	61941	14699		22333	19160	63260	14648		21017	19289	61582	14916		20190	20326	63676	14226		20821	20365	63461	14861
7.593	21053	19411	60265	14096		7.593	21231	19831	61779	15730		21491	19314	62520	14900		21626	19214	62228	15114		21857	19596	64103	15324		21094	19531	61462	14881		20176	20068	62990	14633		20928	20096	61981	14749
7.617	21357	19757	61394	13930		7.617	21068	20206	61801	15599		21239	19106	61954	14472		22624	19800	62678	14701		22145	19660	64259	15598		20757	19530	62521	14537		20843	19725	63176	14917		20428	19976	61005	14748
7.64	20966	19948	61971	14542		7.64	20974	20376	62067	15200		21033	20012	62383	14817		22013	19817	62977	14877		22547	18962	62798	15749		20904	19974	62091	14645		21303	19980	61955	14598		20534	20498	61794	14738
7.664	20372	19868	62265	14928		7.664	21810	20491	61887	15127		21876	20131	62480	14578		21552	20252	62335	14831		23070	19529	62866	15902		21222	19747	61491	14589		21544	19948	61005	14767		20814	20404	62623	14474
7.688	20719	19817	62116	14645		7.688	21845	20129	61486	15390		22001	20211	61510	14557		21508	20058	62199	14910		22482	19460	63518	16127		21131	19511	61863	14628		20973	19729	60733	14390		21396	19497	62041	14314
7.711	20764	19996	61305	14140		7.711	21709	19937	61756	15702		21916	19516	61379	15050		21602	19840	62264	15231		22232	19049	62820	16085		21472	19953	62680	14636		20627	20256	61131	13936		21832	19468	62143	14373
7.735	21000	20248	61031	14855		7.735	21593	19278	61193	15456		21514	19122	61311	15424		20857	19684	62666	14740		21972	19346	62358	16217		21610	20009	61974	14570		20797	20926	63422	13926		21129	19927	62628	14596
7.759	21143	20335	60294	15460		7.759	21690	19426	60963	15453		21102	19409	61350	15316		21651	19517	62645	14581		22161	19364	61973	15651		20977	20073	62998	14439		21236	20432	63614	14132		20451	19596	61769	14452
7.782	20839	19911	61532	15022		7.782	21786	19398	62150	15160		21549	19229	62779	15334		22370	19924	61645	15012		22286	18970	62045	15476		20925	20142	62610	14784		21199	20371	63435	14345		20544	20155	61802	14673
7.806	20518	19053	62632	14826		7.806	21840	19533	62862	14824		22020	18723	62025	15473		22499	19400	60026	15205		22279	19839	61993	15365		21128	19549	62010	15089		20605	20782	63285	13970		21001	20435	61201	14761
7.83	20689	18877	62156	15190		7.83	22094	19297	61176	14560		22034	19408	61189	15558		22256	19078	60975	15350		21949	19801	62032	15200		20715	19115	61991	15212		20891	20843	64022	14305		20917	20447	61629	14480
7.853	21226	18888	62164	14968		7.853	21537	18890	60676	15574		21108	19281	60563	14961		22436	19055	61383	15770		22112	19370	61391	15275		20095	19129	62330	15092		21314	20331	63743	14292		20379	20411	63150	14399
7.877	21621	19889	61676	14683		7.877	21259	19362	60996	15479		21049	19169	61413	14651		22862	19767	61989	15954		21726	19589	62493	15775		20087	19656	61890	15135		21208	20067	62505	14324		20494	20232	62964	14493
7.9	21378	20107	60902	14525		7.9	21253	19903	61442	15566		21148	18762	61491	14585		22418	19856	62118	15379		21504	19882	62201	15626		20825	20213	61006	15083		21350	19906	62204	14237		20590	20354	64069	15073
7.924	21004	19749	59676	14855		7.924	21177	19915	60431	15438		21186	19328	61872	14593		22352	20052	61015	15199		22772	19653	62125	15526		21001	19944	61200	15342		21591	19898	62322	14533		21380	20556	64037	15065
7.948	21060	19165	59404	14883		7.948	21840	19775	60153	15579		21567	19943	62161	15269		22006	20462	60721	15137		21860	19308	61971	15695		21521	19568	61787	15103		20948	20004	60874	14688		21721	20582	63035	14249
7.971	20354	19208	60389	14676		7.971	22113	20136	59535	15923		20969	19772	61950	15422		21910	19581	59984	15144		21887	19229	62103	15682		21507	19248	62530	15031		21104	19996	60481	14687		21356	20442	62617	14701
7.995	19788	19644	60735	14779		7.995	21166	19393	59250	15434		20497	19262	60822	15307		22728	19002	60187	15690		22530	19676	60544	14577		21602	19752	62703	14851		21277	19353	62176	14949		21151	20302	62196	14760
8.019	20400	19461	60690	15423		8.019	20717	18775	62133	15346		21033	19489	61385	15531		22210	18999	60611	15759		22528	19644	60707	15113		21366	19854	62792	15391		20232	20085	62576	15184		20940	19776	61271	14520
8.042	20691	19003	60646	15076		8.042	21001	18926	62024	15343		22178	19496	61181	15777		21882	19911	60701	15488		22265	19263	62009	15623		21147	19737	62272	15414		20807	21005	62255	15255		20988	19855	60392	15421
8.066	20539	19708	61280	14704		8.066	21459	19057	59182	15094		22880	19201	60270	15294		21478	20052	59975	15738		22372	19342	62941	16002		21032	20135	62530	14975		21081	21030	62796	14814		20836	20283	60670	15521
8.09	20171	19671	60718	14244		8.09	21786	19231	59146	15150		22435	19838	59590	15221		21945	20083	59013	15213		21898	19839	62145	15594		21344	19906	62165	14808		21359	20642	62337	14998		21427	21291	61435	14734
8.113	20522	19015	61038	13791		8.113	21214	19080	59880	15107		21743	19807	59864	15400		22555	19689	60064	15156		22001	19844	60865	14898		21166	19911	61664	14601		20893	20595	62350	15415		21547	20705	60821	14560
8.137	21284	19110	62636	14055		8.137	21487	19461	59273	15578		20884	19636	60008	15807		22269	19373	60653	15067		22189	19656	60152	15627		21050	19381	61308	14398		21067	20443	61294	15130		20882	19922	60514	15000
8.16	21137	19681	61514	14413		8.16	21632	19133	58931	15259		21071	19129	61088	16280		21834	19482	60646	14547		22281	19437	60511	15873		20771	18795	60561	14439		20882	19722	61211	15004		20667	19477	59729	15385
8.184	20706	20056	60966	14681		8.184	21596	19290	59024	14832		20817	19597	61470	15860		21539	19994	59740	14907		22325	19631	60416	15475		20769	18839	60490	14796		20825	19573	61950	15252		20631	19315	59590	15429
8.208	20684	19504	59720	14872		8.208	21497	19938	59449	14891		21012	19400	60591	16053		21964	19516	59043	14717		23190	19162	59808	15945		20517	19164	60132	15194		21022	19765	61002	15257		20849	19507	59583	15048
8.231	20757	18702	58501	14680		8.231	21355	20099	60067	15674		21013	19254	59304	15909		21683	19417	58504	14555		23086	18992	60099	15850		20361	18879	58646	14957		21393	20106	59536	15495		21247	19554	59383	14723
8.255	20908	18798	58696	14460		8.255	21369	20207	58987	15830		21182	19465	58271	14802		21879	19617	58009	15231		22488	19305	61768	15391		20640	19625	59181	14710		20938	20566	58705	15897		21340	20173	58577	14476
8.279	21473	19023	59166	14702		8.279	21113	19566	57213	15451		21665	18987	58122	15633		21562	19340	58806	15662		21006	19400	60549	14576		20746	20094	59509	15068		21132	20547	58226	15848		20449	20374	57652	14644
8.302	21777	19254	59468	14787		8.302	21338	19896	56268	15570		21982	18503	57218	16185		21590	19157	59027	15019		20814	19621	59448	14563		20685	20246	57868	15435		20855	20599	58425	15547		20238	20034	57789	14361
8.326	21105	19769	58913	14536		8.326	20801	19613	56497	16078		21649	19142	57428	15768		21906	19158	58993	15139		21237	19150	59249	15510		20560	19794	56860	15602		20543	20946	58298	15306		20925	20097	58441	14966
8.349	21012	20099	59677	14652		8.349	21296	19119	57040	15666		21401	19392	58174	16009		22195	19324	58360	15248		21476	19269	59333	15877		20699	19421	56995	14841		21009	20362	57539	14984		21567	20608	58282	15951
8.373	20573	20240	59034	14455		8.373	21986	19621	58194	15157		20310	19286	58003	16265		21348	19512	57335	15375		21206	19427	58659	15471		20312	19570	57253	14751		21158	19935	57256	14979		21603	20235	57073	15581
8.397	20758	20203	56979	15499		8.397	21608	19481	58594	15749		20817	19336	57048	15943		21113	19243	56507	15526		21701	18842	57854	15753		20705	19602	56544	14987		21156	20192	58103	15391		21413	20384	56532	14994
8.42	21088	20005	56682	15517		8.42	21281	19674	57888	16020		21380	19457	56699	16027		21586	19213	57086	15706		22006	18939	57779	15567		21423	19613	56596	15230		20711	20232	57968	15142		21532	20989	55843	15056
8.444	21285	20638	56972	15379		8.444	21836	20148	57440	15976		21043	19422	56451	16114		21756	19418	58458	15883		21659	19516	58353	15370		21331	20082	56519	15367		20752	20488	57241	15463		21196	20607	56141	15574
8.468	20945	20587	56316	15380		8.468	21771	20183	56877	16045		20682	19518	56571	16086		22043	19540	57914	15610		21454	19345	58693	15658		21352	19904	56098	15085		20653	20566	57281	15107		21409	21102	57318	15289
8.491	20570	19474	55246	14960		8.491	21363	19745	55940	15730		20804	19191	56879	16114		22338	19551	56135	15212		21217	19718	57027	15785		20933	19520	56268	15566		21212	20454	55840	14983		22021	20986	57796	15184
8.515	20614	19788	55109	15404		8.515	21223	19469	55150	15221		21380	19304	55730	15550		21934	19966	55460	15303		21675	18958	56743	15811		20493	20333	56806	15440		21375	20789	56129	15258		21422	20323	56601	15607
8.539	21313	20155	55785	15599		8.539	20705	19908	54419	14965		21887	20151	55320	15406		21818	20606	55862	15602		22145	19107	56780	16133		20095	20669	55566	14884		21552	20725	56362	15514		21149	20071	56439	15055
8.562	20890	20018	54507	15710		8.562	20737	20015	54153	15087		21525	19636	56363	15937		21381	20403	54741	16361		21648	19314	56837	16830		20691	19807	54927	15077		21747	20406	55147	15383		21961	20170	56016	14883
8.586	20857	19872	54131	15764		8.586	21521	20012	54230	15260		21558	19785	56025	16354		21503	19928	53733	16254		21212	19793	56232	17331		21153	19456	54822	15468		21336	20450	55086	15659		21470	20004	54974	15447
8.609	20881	19996	54126	15698		8.609	21076	19491	53446	15925		22041	20463	54958	16953		22030	20368	54254	16336		21716	19530	55980	16987		21216	20010	54549	16208		21287	20733	55026	15710		21396	20039	53792	16028
8.633	20578	20166	54267	15523		8.633	20321	19604	54089	16660		22217	20539	54412	17246		21858	20562	53840	16703		21866	19429	54714	16587		21277	20295	54533	15850		21322	20579	55003	16098		20489	20398	53594	16810
8.657	20506	19723	53828	15812		8.657	20479	20038	54760	16407		22505	20077	54543	17166		21942	20171	53325	16488		22535	19649	54603	16295		21117	20485	54184	15901		20997	20311	54387	16269		20103	20669	53227	16802
8.68	21029	19951	53415	16243		8.68	20809	20513	53268	16750		22088	20020	52901	16624		22446	19584	53081	16296		22925	20184	54185	16009		21128	20657	53757	16452		20893	20291	54127	16151		20846	20624	52837	16324
8.704	21564	20487	52911	16449		8.704	20693	20259	51860	16911		21238	19216	52557	16293		22314	20658	53675	16814		22704	20674	53974	16757		21423	20359	53813	17066		21811	20550	54140	16422		21900	20405	53306	16341
8.728	21043	20625	52613	16264		8.728	20370	20211	52033	17361		21043	19472	53311	16465		21965	20952	51803	17258		22521	20634	53385	17906		21423	19813	55233	17290		22451	20578	53776	16564		22309	21106	53542	16964
8.751	20882	20279	52199	17095		8.751	20423	20924	52463	17815		21291	20546	52720	17138		21836	20765	51283	17805		21714	21208	54438	18532		21436	20634	54368	17290		21890	20629	52642	17154		22146	21582	52884	17086
8.775	21231	20548	52059	17239		8.775	20919	21156	52433	17938		22034	21322	52293	18581		22261	21041	51751	17989		21797	21507	55062	18165		21188	21196	53392	16812		21152	21269	52724	17633		21703	21055	52705	17279
8.799	21836	20990	50749	17971		8.799	20781	20879	52578	18630		21982	21287	53141	19016		22561	20096	51815	18428		21484	22114	53618	19135		21409	20803	51932	17722		21838	21838	53517	17894		21082	21007	51609	18161
8.822	22101	21308	51568	19157		8.822	21439	20455	52836	20287		21670	20960	52767	19621		22839	20356	51897	19896		21692	22307	53313	20479		21528	20924	52216	20036		21687	21601	52128	19302		20778	21747	51521	19713
8.846	21950	21686	51863	20748		8.846	21860	20179	52454	21624		21768	20972	52177	21164		22280	21332	51845	22132		22705	21758	53554	21611		21527	21304	52838	22036		21534	21475	51039	21632		21736	21796	50678	21602
8.869	22027	21319	51174	22448		8.869	21834	20837	52624	23398		22002	21351	52033	23706		22038	21447	51261	24443		22725	21463	53312	22926		21534	21248	52131	23600		21842	21999	50863	23533		22379	21617	51064	22870
8.893	22359	20681	50410	25263		8.893	21758	22026	51820	25387		22174	20941	50531	25959		22926	20872	51630	25376		22592	20874	53494	25651		21802	21264	51660	25460		22233	21727	50965	25287		22630	21281	52022	24968
8.917	22267	21387	50376	27060		8.917	22038	22024	50143	26854		21648	20609	49747	26615		23218	21317	52164	26612		22824	20790	53024	27639		21807	20677	51874	26666		22303	21112	50953	26490		22650	21420	51696	25850
8.94	22417	21662	51213	27118		8.94	21303	21203	49753	26777		22186	21462	48627	27008		22572	21080	50950	27045		22874	21452	52425	27573		21762	21105	50937	27090		21270	21230	50518	26191		21626	21937	50403	25052
8.964	22176	22144	51115	26192		8.964	21216	20902	50019	27134		22715	21544	49919	26243		22673	21052	50315	26371		22573	21719	52080	26821		21975	21907	49799	26155		21507	22177	51103	25288		22221	21795	50069	24961
8.988	22122	21770	50066	24606		8.988	21438	21514	50175	25595		22870	21585	50829	24565		23327	21648	50764	25107		23292	22033	51561	25570		22237	22021	49359	24162		21839	22808	51051	23121		22794	21623	49622	24386
9.011	22375	21747	50019	23110		9.011	21624	22452	50117	23556		23263	22604	51181	23502		23517	22349	50109	24072		23343	22436	49331	24920		21503	22228	49564	22978		22091	22859	50871	22165		22555	22521	49494	23388
9.035	22665	22644	51445	21768		9.035	21113	22964	50817	22334		23048	23236	50661	22497		22349	22719	49811	22566		23892	22918	49814	23669		21931	22719	49932	22172		22292	22617	49668	21309		22540	23102	50132	21747
9.058	22727	23445	51663	20672		9.058	21834	22974	51011	21278		22793	23881	50241	21767		22307	24151	50727	21027		23912	23480	51683	22009		23202	23853	48939	22445		22602	23114	50085	20694		22503	23390	50715	20211
9.082	22772	24253	50066	20522		9.082	22688	23692	49977	20163		23310	24096	50138	20603		23565	25346	49991	20066		24230	24786	51509	21590		23178	24239	48927	22720		22507	23690	48784	20458		22518	23916	50406	20032
9.106	23548	24800	48756	19972		9.106	23080	24600	49851	20806		23576	24847	49464	19766		23868	25210	49812	19496		24163	25921	50658	21277		22943	24817	49474	22004		23087	24689	48617	19644		22727	25534	50710	20086
9.129	23344	25702	49866	19746		9.129	23179	25680	49062	20762		23625	25716	50349	19236		24889	25962	50116	19085		24199	26484	50872	20648		23573	24454	49474	21434		23226	26181	49780	18799		22302	26083	49057	19460
9.153	23188	26323	49561	19082		9.153	21934	26550	49153	20087		23600	27617	50655	19415		24598	26818	49910	18419		24000	27108	51607	19961		24076	24450	50360	21235		22904	27038	48462	18529		22480	25927	48920	18193
9.177	23698	27159	48783	18350		9.177	21914	27179	48729	18936		23541	28424	49832	19314		23401	27837	48952	18576		24227	27276	51413	20079		23889	24717	49513	21088		24011	26277	48675	18133		23249	26423	48742	17717
9.2	24224	27379	48176	18414		9.2	22999	27924	48822	18264		23375	28950	49356	18715		23971	28059	49341	18412		24330	27052	50825	19517		23306	25778	48715	20445		24434	27398	48322	18579		23837	27081	47823	17612
9.224	24832	27318	48334	18703		9.224	22461	28165	47984	18508		23612	29236	48797	18495		24204	27804	48843	17953		24501	27759	51036	18556		23338	27260	49669	19593		23894	28206	49858	18536		23672	27216	48806	18108
9.248	24568	27604	49753	18592		9.248	21648	27104	47039	18882		24640	29210	47970	19010		24301	28788	48116	17777		24780	28747	50229	18946		23728	27483	48999	18882		23878	27493	49167	17989		24573	27858	49529	18078
9.271	24839	27644	49834	18526		9.271	22250	27877	47496	18387		24399	28523	48927	19143		24798	29086	47697	18627		24338	29100	49459	19502		24676	27763	49124	18665		23784	27974	49808	17362		25004	28903	47988	18028
9.295	25147	27164	48012	18249		9.295	22881	28551	48363	18488		24845	27952	50013	18407		25962	28558	47316	18835		24546	28975	50396	19150		24562	27969	49064	18391		24590	28173	48676	17299		25446	29011	47297	18133
9.318	25088	27648	48649	18113		9.318	22573	29206	48801	18324		25168	28928	49780	18073		26399	27867	47807	18887		25076	28778	49492	19059		24291	28521	49219	18624		26218	28647	48266	18010		26066	29371	46398	18126
9.342	25271	29006	48191	17830		9.342	22800	29067	48323	18494		25294	29319	48625	18191		25993	28977	47972	18700		25546	27919	50249	19202		24519	28396	49088	18333		26263	28843	48242	18692		25771	29154	47962	18127
9.366	26479	29592	48295	17287		9.366	23623	28238	47328	18604		26009	28468	48517	18392		26862	29565	47150	18400		25551	28417	51897	19562		25319	28197	47655	18938		26406	27968	48397	18373		26469	28129	49650	17992
9.389	27036	28925	48952	18238		9.389	23715	28772	47715	18300		26353	27619	47793	18245		27671	28535	47948	18785		26379	28440	52041	19927		26585	27849	47759	18943		27044	27435	48486	17922		27535	28302	49701	17965
9.413	27982	28189	48621	18241		9.413	24100	27807	47598	18216		25933	26690	48331	18143		28532	27737	48585	18818		28910	28460	51111	20066		27200	27032	47729	17963		28121	27743	48645	18217		27711	28371	48424	18247
9.437	29014	27244	48927	18092		9.437	24935	26835	47480	19145		27383	27040	47973	18500		29986	27765	48846	18668		32047	28660	49069	20478		27372	27103	48414	17782		28271	27301	48168	18547		28226	28189	48202	18384
9.46	29752	26599	47606	18747		9.46	25060	26832	47109	19399		28873	27853	47385	18304		31111	28136	47909	18612		35239	29109	48143	21420		28439	27439	48410	18069		29556	27060	47952	18672		29424	28114	47388	18715
9.484	31717	26713	47456	18600		9.484	25966	26917	46836	18772		30693	28159	48835	18109		33920	27702	47136	18321		38191	28826	49114	21150		31328	26850	47417	18394		33269	27107	46816	18211		32964	27718	47393	18616
9.508	41391	26806	48767	18762		9.508	28084	26862	47830	19141		39704	27386	48875	18663		51637	28176	47811	18787		44269	28428	50678	20400		46319	26814	47962	19103		53445	26889	47432	17952		55537	27124	47860	18616
9.531	122759	26868	52293	19374		9.531	40290	27069	48006	19617		118270	26321	50565	19776		187563	27087	53474	19808		86071	28051	51076	20511		150216	27057	52018	18883		213501	26895	53956	19592		215767	27507	54378	19255
9.555	558521	27455	69397	21460		9.555	94533	25979	50659	20055		500287	26613	65453	21276		733180	26247	74392	21758		283053	27784	56978	21607		555120	26411	67057	21080		839003	26717	78013	22320		851862	27535	78423	22016
9.578	1797103	28400	113271	26052		9.578	231916	25801	55566	19912		1505271	27576	101456	25143		1988643	26208	117409	25724		771157	26971	75174	23163		1440463	26829	99116	24116		2135105	26396	125653	26972		2245792	27488	128177	27687
9.602	3684053	28693	180618	31979		9.602	441683	25886	62307	20314		3061844	28145	152839	30585		3768857	27488	172253	31719		1478922	27040	102815	26123		2604576	27969	140803	27148		3838024	27559	184986	33211		4104833	27871	195342	34761
9.626	5371555	29715	241301	37541		9.626	637297	26675	67859	21511		4492457	28177	204478	35636		5138852	27658	218771	36549		2190907	27419	126026	28474		3511114	28284	172157	31040		5342410	28554	235403	37587		5788001	28861	249721	40232
9.649	6444666	29349	277398	40995		9.649	732680	26897	70854	21793		5159345	27929	235773	38784		5509679	27758	243591	38760		2589691	27644	140166	29528		3930485	28285	187011	32758		5967824	28587	254571	40142		6611321	29172	277305	41779
9.673	6732039	29041	286541	41347		9.673	719305	26522	71955	21829		5276509	28874	241218	38166		5453213	27841	241737	37919		2666487	28046	142585	29415		3858986	29053	181830	31468		5685231	29427	248209	39665		6213517	29440	279092	40633
9.697	6010135	29324	268247	39942		9.697	639538	26849	70480	21666		4839684	29735	225065	35401		4871320	28556	225173	36065		2355202	28997	135555	28713		3453482	29425	167174	30205		5083117	29416	226756	37843		5449901	29018	256710	39867
9.72	4962626	29032	237671	37305		9.72	546748	27598	65300	21748		4219283	30110	200500	33752		4075314	29035	198544	33575		1953555	29250	120524	27449		2861164	28879	151864	29468		4221543	28940	195602	34535		4556132	28766	219685	37314
9.744	3957401	30020	201797	34429		9.744	454449	27572	62517	21512		3397456	29188	171005	31573		3273821	29208	169544	31824		1633176	28959	105702	26685		2241518	28543	131610	27842		3411642	28992	166487	30945		3621864	28876	184367	33868
9.767	3114037	29914	167914	31657		9.767	362184	27197	60003	21447		2671035	28941	145895	29069		2601702	28304	142751	29781		1288509	29033	96820	25131		1777720	28781	112986	25828		2651947	29338	145078	27918		2915949	28213	156338	31291
9.791	2497199	29301	143599	29398		9.791	288146	27069	56899	21810		2098681	28918	125792	27090		2058384	28383	123641	27624		979671	29557	89358	24457		1409030	28710	100036	25115		2106418	30099	129203	27045		2358936	28221	134719	28547
9.815	2024490	28886	125047	27948		9.815	236439	27076	56266	21180		1652809	28280	113482	26332		1628340	28576	109840	26374		792307	29953	81120	23936		1142950	29016	91358	25124		1716985	28536	116147	26012		1837998	28967	118770	26684
9.838	1617926	28428	112059	26231		9.838	193624	26833	55469	21831		1331894	27573	103722	24516		1346973	28662	99993	24603		673599	30275	74079	23269		909254	29279	84162	23749		1376535	28543	104048	24600		1478997	28845	106579	26177
9.862	1352193	29484	100171	25790		9.862	164970	27687	54149	21885		1080365	27915	93852	23223		1097039	28535	90983	23264		545075	28847	70890	23450		746356	28662	77822	23452		1146766	27759	91970	22987		1212697	28076	96127	24935
9.886	1100777	29660	92976	25654		9.886	140343	27474	52686	20950		901648	27482	86490	22357		892568	29206	84613	22488		452440	28380	65979	22694		613219	27964	72572	22994		942349	27134	82998	22776		983805	28630	88862	23293
9.909	912150	29458	87273	24164		9.909	123409	26080	52326	20694		753383	27403	78082	22054		729840	28622	80627	22344		386235	29623	63268	22572		501604	28723	68469	23245		771406	26838	78398	22995		817310	29014	83901	22922
9.933	786440	29271	81111	23443		9.933	110100	27033	51088	20617		642123	28163	75725	21598		610768	27746	75639	22667		325548	29384	63501	22078		419574	28293	66091	22683		630926	28105	75370	22535		692464	28228	78477	22489
9.957	649717	28404	76082	23007		9.957	94165	28472	50245	21004		526774	27666	73057	22433		502705	27209	70242	22442		273874	28934	63294	22442		354374	27853	64151	22791		522183	28416	72286	21897		579750	27411	74886	21797
9.98	521243	28645	72514	22383		9.98	80810	27576	51202	21703		439013	27675	68796	22726		419836	27308	66145	22720		228134	28687	59934	22713		304307	27147	62721	23060		436767	29039	69845	21595		474738	27792	71477	22086
10.004	434187	29724	69842	22423		10.004	72726	27868	50026	21813		388325	28803	65603	22496		363173	29234	63636	22178		194824	29974	56685	23359		255852	27649	59495	21877		355595	29121	65889	21725		401668	28666	67221	21766
10.027	373960	29695	64682	21949		10.027	67179	28896	49181	21013		324051	29140	63367	21367		312209	31082	62550	21295		163727	30844	54593	23154		219209	27536	58103	21285		309678	28038	63052	22419		336524	28941	64765	21751
10.051	316545	29981	60797	21237		10.051	62474	28714	48884	20654		266551	29236	62015	20848		264596	32121	60066	21391		144003	31433	55635	22867		194572	29178	57816	21551		266213	29474	59633	21855		290171	29662	62653	21738
10.075	264635	30043	58556	21208		10.075	55683	29232	48240	20827		232311	30642	60129	20836		227826	34039	56987	21553		128552	32890	55300	22711		168039	31301	55625	21239		226329	32259	56863	20806		256634	30319	61545	21056
10.098	231464	31295	56709	21047		10.098	50680	30995	48842	20601		202967	34322	58493	21783		193616	37404	56179	21156		109205	33550	54399	22333		144796	33441	53490	21174		190995	34662	54870	20849		221261	32590	58304	19964
10.122	195446	33315	56346	20861		10.122	46859	32587	49065	19952		173741	36838	56879	21410		164963	39698	56182	20856		98091	35661	55135	21954		126131	36421	51574	20853		168611	36017	53048	20709		187495	33824	55896	20146
10.146	170012	34277	57251	20687		10.146	43965	33183	49703	19426		147931	38903	55220	20698		150369	40886	55806	20951		87679	36648	53990	22252		110896	37550	53565	20362		146173	37192	55399	20451		162469	33976	56022	20652
10.169	149119	35599	57129	20278		10.169	41956	33323	50717	19814		127731	39616	55389	20895		133754	41196	55296	21169		80135	36795	53670	22473		98410	37319	54776	20839		129807	37100	56990	20207		140203	34605	56393	20095
10.193	134137	35841	58158	19685		10.193	38825	33567	51794	20277		114470	38668	56489	21436		115057	39935	55869	21224		72734	36669	56837	21587		85579	37072	55978	19925		119061	37411	58404	20067		123517	34024	57531	19869
10.217	121627	35264	59102	19622		10.217	37240	33911	52961	20244		106034	36762	56357	20839		104804	38087	57781	20144		64983	36420	59646	21536		78154	36583	57165	19062		105669	36786	58234	19744		114662	34182	59163	19869
10.24	110606	34238	60160	20147		10.24	36367	32641	54966	19702		95989	35561	57440	20578		94866	38135	59338	20022		59012	35193	59435	21104		74029	35698	58183	19300		98300	34934	59153	19737		105787	34043	59049	19355
10.264	101264	33421	61389	19601		10.264	34160	31609	57149	19648		87261	35410	58789	20275		87618	35180	59463	20959		55587	33896	60491	21184		68360	33578	58286	19502		89995	33696	58284	20148		98473	32482	58140	20205
10.287	93858	32272	60125	20159		10.287	32820	31105	58055	19675		82653	33391	60309	19913		83527	32850	60769	21421		54096	33623	59541	21765		62879	32138	57533	19625		83838	33001	58097	20656		89939	31077	59201	20686
10.311	87779	31389	60758	20478		10.311	32861	30349	59054	20304		78659	32594	60855	20239		80977	32784	60910	21213		51444	33364	59001	23292		64302	31848	57485	19645		79895	32407	58902	21582		84069	30814	61502	19993
10.335	90127	30897	59614	20284		10.335	39972	30384	61557	21196		77238	31847	60923	20690		85242	33314	57826	21150		53707	33524	59888	28320		70103	31678	60107	19404		84783	31440	58576	21364		87610	30091	61855	20158
10.358	105181	31040	58755	20740		10.358	62277	29811	66653	21054		86698	31014	61036	20598		104534	32942	55019	21420		62599	32351	58177	48109		90333	31245	61779	20657		106935	30700	58349	21065		107488	29243	60108	21231
10.382	133252	31417	56329	21510		10.382	100654	29826	78493	21117		111830	31139	59105	20840		141558	31911	53486	21442		76498	31245	57106	88418		119724	31313	65753	22923		146187	30254	58058	20898		145863	29248	56125	20749
10.406	171161	30387	53382	20998		10.406	141784	29711	98883	21579		144530	30318	56193	21165		183685	30449	51701	21108		93809	31173	56102	140625		148275	31382	75940	24130		186680	30265	56608	20364		186605	29729	52481	20296
10.429	197373	30267	51808	20479		10.429	173611	29321	129152	22550		169816	29456	55227	21036		209745	30766	51262	20839		108562	32017	53720	185791		163982	31236	93622	24180		208389	29615	56736	21011		212212	29334	48956	20443
[truncated: 192 more rows]

## Sheet: ExFig4b
		NC					WT							L83Y					W150A					N205Y					F236Y					P302Y					K270A
[truncated: 508 more rows]

## Sheet: ExFig4c
LmbF
[truncated: 23 more rows]

## Sheet: ExFig5a
		NC					WT					Y195N					Y195G					Y195A					Y195S					Y195T					Y195C					Y195M					Y195D
[truncated: 712 more rows]
[truncated: 46 more columns]

[truncated: 5 more sheets: ExFig5bc, ExFig7b, ExFig7d, ExFig8, ExFig9]
